# Supplementary material for: Comparative transcriptome and metabolome provides new insights into the regulatory mechanisms of accelerated senescence in litchi fruit after cold storage
Source: Sci Rep. 2016 Jan 14;6:19356. doi: 10.1038/srep19356 (PMC4725888; doi:10.1038/srep19356)
Supplement: Supplementary Excel table S1 [file srep19356-s2.xls]

## Sheet: KEGG-Total
KEGG PATHWAY		#Genes	Gene list
Amino acid transport and metabolism	E	661	lychee_10023,lychee_10151,lychee_10282,lychee_10404,lychee_1047,lychee_10516,lychee_10537,lychee_10626,lychee_10629,lychee_10678,lychee_10746,lychee_10816,lychee_10858,lychee_10899,lychee_11049,lychee_11218,lychee_1129,lychee_11318,lychee_11342,lychee_1142,lychee_11452,lychee_11518,lychee_11599,lychee_11621,lychee_11655,lychee_11694,lychee_11726,lychee_11785,lychee_11831,lychee_11935,lychee_11974…
Carbohydrate transport and metabolism	G	963	lychee_10080,lychee_10130,lychee_1014,lychee_10141,lychee_10186,lychee_10194,lychee_1020,lychee_10226,lychee_10233,lychee_10289,lychee_10302,lychee_10329,lychee_1035,lychee_10504,lychee_10740,lychee_10838,lychee_10914,lychee_11000,lychee_1119,lychee_11211,lychee_11365,lychee_11367,lychee_1142,lychee_11439,lychee_11464,lychee_11482,lychee_11486,lychee_11495,lychee_1154,lychee_11672,lychee_11701,ly…
Cell cycle control, cell division, chromosome partitioning	D	373	lychee_10087,lychee_10172,lychee_1046,lychee_10719,lychee_10745,lychee_10813,lychee_10929,lychee_11231,lychee_11322,lychee_11407,lychee_11546,lychee_11629,lychee_11748,lychee_11963,lychee_12028,lychee_1204,lychee_12154,lychee_12364,lychee_12603,lychee_12769,lychee_12971,lychee_13196,lychee_13299,lychee_13483,lychee_1358,lychee_13897,lychee_13995,lychee_14012,lychee_14017,lychee_14026,lychee_14652…
Cell motility	N	5	lychee_20933,lychee_37034,lychee_52515,lychee_56305,lychee_58033
Cell wall/membrane/envelope biogenesis	M	192	lychee_10324,lychee_10407,lychee_10506,lychee_10740,lychee_10921,lychee_10933,lychee_11015,lychee_11202,lychee_11447,lychee_11458,lychee_11760,lychee_11771,lychee_11989,lychee_1225,lychee_12449,lychee_13050,lychee_13081,lychee_13353,lychee_13496,lychee_14020,lychee_14094,lychee_14206,lychee_14383,lychee_14398,lychee_14600,lychee_14696,lychee_14805,lychee_15023,lychee_15689,lychee_16205,lychee_164…
Chromatin structure and dynamics	B	234	lychee_10132,lychee_10172,lychee_10219,lychee_10230,lychee_10264,lychee_10382,lychee_10640,lychee_10813,lychee_11014,lychee_11030,lychee_11056,lychee_1126,lychee_11525,lychee_11629,lychee_1178,lychee_12028,lychee_1204,lychee_13498,lychee_13621,lychee_13780,lychee_13787,lychee_13960,lychee_13961,lychee_14012,lychee_14722,lychee_14748,lychee_14849,lychee_15142,lychee_1520,lychee_15289,lychee_15294,…
Coenzyme transport and metabolism	H	159	lychee_11112,lychee_11164,lychee_11342,lychee_11770,lychee_11991,lychee_12095,lychee_12421,lychee_1247,lychee_12673,lychee_12749,lychee_13263,lychee_13282,lychee_14077,lychee_14319,lychee_14482,lychee_14516,lychee_14657,lychee_14661,lychee_14985,lychee_15258,lychee_15298,lychee_15416,lychee_15553,lychee_1570,lychee_1643,lychee_16533,lychee_16723,lychee_170,lychee_17328,lychee_17704,lychee_17730,l…
Cytoskeleton	Z	344	lychee_10376,lychee_10480,lychee_10491,lychee_10716,lychee_10730,lychee_1081,lychee_10989,lychee_1107,lychee_11231,lychee_11326,lychee_11611,lychee_11665,lychee_11722,lychee_11731,lychee_11826,lychee_1185,lychee_1186,lychee_11908,lychee_11965,lychee_12039,lychee_12603,lychee_12629,lychee_12851,lychee_1297,lychee_12997,lychee_13567,lychee_13596,lychee_13905,lychee_14453,lychee_14488,lychee_1455,ly…
Defense mechanisms	V	129	lychee_10232,lychee_11480,lychee_11538,lychee_11940,lychee_13568,lychee_13632,lychee_13688,lychee_13972,lychee_1482,lychee_14844,lychee_15107,lychee_15288,lychee_15663,lychee_15702,lychee_16466,lychee_17630,lychee_17821,lychee_18372,lychee_18396,lychee_187,lychee_18875,lychee_19264,lychee_19476,lychee_20069,lychee_20081,lychee_20754,lychee_20804,lychee_20876,lychee_20886,lychee_22579,lychee_2258,…
Energy production and conversion	C	918	lychee_10005,lychee_10043,lychee_10049,lychee_10101,lychee_10127,lychee_10129,lychee_10141,lychee_10168,lychee_10186,lychee_1020,lychee_1031,lychee_10329,lychee_10474,lychee_10502,lychee_10503,lychee_10574,lychee_10579,lychee_10610,lychee_10723,lychee_10778,lychee_10781,lychee_10838,lychee_10927,lychee_11013,lychee_11031,lychee_11063,lychee_11131,lychee_11155,lychee_11208,lychee_11220,lychee_1145…
Extracellular structures	W	55	lychee_10740,lychee_11588,lychee_1225,lychee_12449,lychee_13353,lychee_14020,lychee_14206,lychee_15689,lychee_17633,lychee_17985,lychee_18731,lychee_18836,lychee_19633,lychee_19658,lychee_20048,lychee_20500,lychee_2120,lychee_22091,lychee_22494,lychee_24306,lychee_25430,lychee_2796,lychee_31432,lychee_31577,lychee_32076,lychee_32314,lychee_32343,lychee_33215,lychee_3399,lychee_36153,lychee_38405,…
Function unknown	S	735	lychee_100,lychee_10037,lychee_10050,lychee_10093,lychee_10113,lychee_10153,lychee_10169,lychee_10251,lychee_10261,lychee_10290,lychee_10317,lychee_10399,lychee_10511,lychee_10596,lychee_1061,lychee_10667,lychee_10697,lychee_1075,lychee_10771,lychee_10930,lychee_10987,lychee_11010,lychee_11117,lychee_11138,lychee_11165,lychee_11392,lychee_11474,lychee_11496,lychee_1152,lychee_11615,lychee_11696,l…
General function prediction only	R	4033	lychee_1002,lychee_10044,lychee_10056,lychee_10057,lychee_10073,lychee_1009,lychee_10101,lychee_10106,lychee_10108,lychee_10174,lychee_10181,lychee_1021,lychee_10216,lychee_10284,lychee_10285,lychee_10288,lychee_10291,lychee_10310,lychee_10381,lychee_10386,lychee_10403,lychee_10424,lychee_10425,lychee_10428,lychee_10433,lychee_10435,lychee_10450,lychee_10478,lychee_1054,lychee_10557,lychee_10565,…
Inorganic ion transport and metabolism	P	524	lychee_10125,lychee_1016,lychee_10246,lychee_10347,lychee_10443,lychee_10513,lychee_10710,lychee_10826,lychee_11002,lychee_11017,lychee_11020,lychee_11058,lychee_11092,lychee_11098,lychee_11122,lychee_11263,lychee_11420,lychee_11743,lychee_11759,lychee_11785,lychee_1179,lychee_11827,lychee_11831,lychee_11938,lychee_11941,lychee_12013,lychee_12067,lychee_12145,lychee_12289,lychee_12369,lychee_1239…
Intracellular trafficking, secretion, and vesicular transport	U	711	lychee_10157,lychee_10162,lychee_1019,lychee_10316,lychee_10387,lychee_10400,lychee_10483,lychee_10501,lychee_1052,lychee_10589,lychee_10609,lychee_10645,lychee_10665,lychee_10688,lychee_10703,lychee_10831,lychee_10832,lychee_10848,lychee_10910,lychee_10933,lychee_10936,lychee_10965,lychee_11231,lychee_11240,lychee_11252,lychee_11291,lychee_11297,lychee_11550,lychee_11775,lychee_11834,lychee_1184…
Lipid transport and metabolism	I	568	lychee_10001,lychee_101,lychee_10122,lychee_10200,lychee_10209,lychee_1024,lychee_10260,lychee_10272,lychee_10324,lychee_10392,lychee_10506,lychee_10576,lychee_10677,lychee_10737,lychee_10812,lychee_10816,lychee_10852,lychee_10928,lychee_10943,lychee_11110,lychee_11126,lychee_11425,lychee_11591,lychee_11617,lychee_11690,lychee_11726,lychee_11967,lychee_120,lychee_12406,lychee_12461,lychee_12595,l…
Nuclear structure	Y	74	lychee_10162,lychee_10387,lychee_10688,lychee_10848,lychee_10936,lychee_12208,lychee_12308,lychee_14186,lychee_14190,lychee_16862,lychee_16938,lychee_16944,lychee_17364,lychee_17748,lychee_19597,lychee_20053,lychee_20192,lychee_219,lychee_2202,lychee_22150,lychee_22208,lychee_22777,lychee_23689,lychee_23795,lychee_24276,lychee_2702,lychee_27621,lychee_2764,lychee_27842,lychee_28557,lychee_2877,ly…
Nucleotide transport and metabolism	F	171	lychee_10125,lychee_10746,lychee_10797,lychee_10876,lychee_11053,lychee_11428,lychee_11586,lychee_11608,lychee_11659,lychee_12059,lychee_12476,lychee_12925,lychee_12939,lychee_12958,lychee_13426,lychee_1351,lychee_13775,lychee_15002,lychee_15519,lychee_16497,lychee_16756,lychee_16811,lychee_17442,lychee_17510,lychee_17600,lychee_17631,lychee_17706,lychee_1807,lychee_18135,lychee_18155,lychee_1826…
Posttranslational modification, protein turnover, chaperones	O	1674	lychee_10040,lychee_1008,lychee_10087,lychee_10098,lychee_101,lychee_10136,lychee_10137,lychee_10139,lychee_1018,lychee_10182,lychee_10205,lychee_10245,lychee_10256,lychee_10279,lychee_1028,lychee_10324,lychee_10327,lychee_10363,lychee_1038,lychee_10384,lychee_10449,lychee_10451,lychee_1046,lychee_10505,lychee_10523,lychee_10530,lychee_10548,lychee_10560,lychee_10604,lychee_10673,lychee_10792,lyc…
Replication, recombination and repair	L	464	lychee_10090,lychee_10354,lychee_10473,lychee_10670,lychee_10719,lychee_10813,lychee_1092,lychee_10929,lychee_11,lychee_11057,lychee_11073,lychee_11336,lychee_1136,lychee_11616,lychee_11629,lychee_11963,lychee_11975,lychee_12154,lychee_12367,lychee_12724,lychee_12927,lychee_13249,lychee_1354,lychee_13582,lychee_13608,lychee_13803,lychee_14012,lychee_1403,lychee_14034,lychee_14053,lychee_14141,lyc…
RNA processing and modification	A	579	lychee_10082,lychee_10090,lychee_1025,lychee_1040,lychee_10412,lychee_10487,lychee_10522,lychee_10565,lychee_1057,lychee_10598,lychee_10767,lychee_10801,lychee_10866,lychee_1088,lychee_10886,lychee_10892,lychee_11027,lychee_11037,lychee_1106,lychee_11169,lychee_11171,lychee_11223,lychee_11268,lychee_1134,lychee_11519,lychee_11628,lychee_11891,lychee_11960,lychee_12152,lychee_12335,lychee_12451,ly…
Secondary metabolites biosynthesis, transport and catabolism	Q	656	lychee_10,lychee_10054,lychee_10056,lychee_10108,lychee_10381,lychee_10464,lychee_10568,lychee_10677,lychee_10793,lychee_11019,lychee_11097,lychee_11099,lychee_11178,lychee_11238,lychee_11411,lychee_11425,lychee_11513,lychee_11753,lychee_11876,lychee_11962,lychee_12026,lychee_12188,lychee_12232,lychee_1233,lychee_12406,lychee_12456,lychee_12526,lychee_12611,lychee_12656,lychee_12678,lychee_12682,…
Signal transduction mechanisms	T	1547	lychee_10018,lychee_10021,lychee_10058,lychee_10078,lychee_10095,lychee_10107,lychee_10133,lychee_10152,lychee_10158,lychee_10189,lychee_1019,lychee_1023,lychee_1025,lychee_10266,lychee_1033,lychee_10395,lychee_10413,lychee_1044,lychee_10491,lychee_10554,lychee_10710,lychee_10736,lychee_10737,lychee_10758,lychee_10799,lychee_10810,lychee_10813,lychee_10823,lychee_10831,lychee_11,lychee_11028,lych…
Transcription	K	818	lychee_10004,lychee_10028,lychee_10030,lychee_10150,lychee_10221,lychee_10250,lychee_10257,lychee_10275,lychee_10276,lychee_10284,lychee_10391,lychee_10591,lychee_10695,lychee_10774,lychee_1079,lychee_10881,lychee_10940,lychee_11322,lychee_11369,lychee_1140,lychee_11434,lychee_11468,lychee_11616,lychee_11857,lychee_1207,lychee_12168,lychee_12219,lychee_12228,lychee_12293,lychee_12307,lychee_12479…
Translation, ribosomal structure and biogenesis	J	1557	lychee_10007,lychee_10173,lychee_10190,lychee_10222,lychee_10318,lychee_10344,lychee_10355,lychee_10398,lychee_10436,lychee_10475,lychee_10495,lychee_10628,lychee_10653,lychee_10658,lychee_10683,lychee_10691,lychee_10728,lychee_10854,lychee_10860,lychee_10861,lychee_10912,lychee_10922,lychee_10977,lychee_10983,lychee_11003,lychee_11004,lychee_1106,lychee_11066,lychee_11072,lychee_11135,lychee_111…
Unknown	X	1	lychee_18960
	hee_43366,lychee_43392,lychee_43408,lychee_43420,lychee_43425,lychee_43429,lychee_43465,lychee_43480,lychee_43488,lychee_43490,lychee_43498,lychee_43522,lychee_43553,lychee_43572,lychee_43592,lychee_43619,lychee_43629,lychee_43633,lychee_43662,lychee_43667,lychee_43672,lychee_43691,lychee_43694,lychee_437,lychee_43701,lychee_43712,lychee_43729,lychee_4374,lychee_4378,lychee_43784,lychee_43800,lyc…
GO Term	namespace	#genes	gene list
oxidation-reduction process	biological_process	996	lychee_78,lychee_224,lychee_241,lychee_252,lychee_260,lychee_372,lychee_511,lychee_933,lychee_941,lychee_1014,lychee_1028,lychee_1047,lychee_1233,lychee_1324,lychee_1524,lychee_1674,lychee_1679,lychee_1739,lychee_1965,lychee_1968,lychee_2018,lychee_2156,lychee_2158,lychee_2176,lychee_2200,lychee_2201,lychee_2212,lychee_2215,lychee_2225,lychee_2233,lychee_2278,lychee_2303,lychee_2307,lychee_2319,l…
protein phosphorylation	biological_process	529	lychee_19,lychee_129,lychee_226,lychee_261,lychee_361,lychee_759,lychee_797,lychee_798,lychee_1044,lychee_1111,lychee_1307,lychee_1370,lychee_1558,lychee_1735,lychee_1931,lychee_2018,lychee_2063,lychee_2228,lychee_2415,lychee_2617,lychee_2623,lychee_2800,lychee_2915,lychee_3037,lychee_3072,lychee_3394,lychee_3531,lychee_3692,lychee_3816,lychee_3980,lychee_3983,lychee_4085,lychee_4144,lychee_4190,…
metabolic process	biological_process	439	lychee_120,lychee_258,lychee_320,lychee_478,lychee_1016,lychee_1206,lychee_1251,lychee_1482,lychee_1496,lychee_1556,lychee_1585,lychee_1703,lychee_1763,lychee_1772,lychee_1788,lychee_2067,lychee_2142,lychee_2268,lychee_2504,lychee_2951,lychee_2971,lychee_3064,lychee_3185,lychee_3825,lychee_3880,lychee_3888,lychee_3964,lychee_3987,lychee_4089,lychee_4091,lychee_4295,lychee_4399,lychee_4858,lychee_…
translation	biological_process	380	lychee_73,lychee_1121,lychee_1436,lychee_1850,lychee_2198,lychee_2408,lychee_2512,lychee_3140,lychee_3271,lychee_3417,lychee_3740,lychee_3963,lychee_4105,lychee_4208,lychee_4398,lychee_4679,lychee_4736,lychee_4937,lychee_4951,lychee_5025,lychee_5093,lychee_5266,lychee_5337,lychee_5705,lychee_5723,lychee_5792,lychee_5803,lychee_5964,lychee_5979,lychee_6039,lychee_6167,lychee_6577,lychee_6653,lyche…
phosphorylation	biological_process	325	lychee_97,lychee_370,lychee_492,lychee_499,lychee_704,lychee_742,lychee_955,lychee_1653,lychee_1783,lychee_2610,lychee_2611,lychee_2928,lychee_3286,lychee_3325,lychee_3563,lychee_3718,lychee_3891,lychee_4147,lychee_5048,lychee_5172,lychee_5186,lychee_5344,lychee_5516,lychee_5552,lychee_5572,lychee_5769,lychee_5793,lychee_5841,lychee_5887,lychee_6239,lychee_6596,lychee_6641,lychee_6778,lychee_7741…
regulation of transcription, DNA-dependent	biological_process	290	lychee_169,lychee_317,lychee_641,lychee_1116,lychee_1334,lychee_1520,lychee_1539,lychee_1590,lychee_1935,lychee_2283,lychee_2479,lychee_3340,lychee_3407,lychee_3650,lychee_3773,lychee_4413,lychee_4420,lychee_4448,lychee_4571,lychee_4701,lychee_4748,lychee_5176,lychee_5203,lychee_5222,lychee_5336,lychee_5549,lychee_5660,lychee_5670,lychee_5759,lychee_5897,lychee_6034,lychee_6736,lychee_6765,lychee…
transmembrane transport	biological_process	271	lychee_303,lychee_484,lychee_637,lychee_659,lychee_989,lychee_1474,lychee_1478,lychee_1519,lychee_1567,lychee_1817,lychee_2019,lychee_2022,lychee_2317,lychee_2440,lychee_2572,lychee_2679,lychee_2844,lychee_2962,lychee_2969,lychee_3439,lychee_3489,lychee_4268,lychee_4374,lychee_4595,lychee_5256,lychee_5280,lychee_5370,lychee_5490,lychee_5664,lychee_5712,lychee_5721,lychee_5752,lychee_5762,lychee_6…
proteolysis	biological_process	242	lychee_187,lychee_361,lychee_432,lychee_491,lychee_877,lychee_952,lychee_1018,lychee_1309,lychee_1544,lychee_1983,lychee_2215,lychee_2273,lychee_2595,lychee_2656,lychee_3129,lychee_3219,lychee_3449,lychee_3536,lychee_3883,lychee_3931,lychee_3961,lychee_3969,lychee_4048,lychee_4108,lychee_4417,lychee_4610,lychee_4625,lychee_5069,lychee_5476,lychee_5871,lychee_6787,lychee_7239,lychee_7350,lychee_75…
carbohydrate metabolic process	biological_process	203	lychee_446,lychee_802,lychee_933,lychee_1324,lychee_1716,lychee_1742,lychee_2056,lychee_2611,lychee_3222,lychee_3284,lychee_3663,lychee_3744,lychee_4051,lychee_4188,lychee_4959,lychee_4969,lychee_5237,lychee_5937,lychee_6325,lychee_6720,lychee_6849,lychee_7336,lychee_7360,lychee_7513,lychee_7678,lychee_7996,lychee_8106,lychee_8462,lychee_9434,lychee_9476,lychee_9572,lychee_9713,lychee_9959,lychee…
response to salt stress	biological_process	182	lychee_33,lychee_508,lychee_937,lychee_1524,lychee_2025,lychee_2212,lychee_2486,lychee_2694,lychee_2729,lychee_3022,lychee_3159,lychee_3174,lychee_3268,lychee_3659,lychee_3806,lychee_3931,lychee_4166,lychee_4769,lychee_4914,lychee_5454,lychee_6172,lychee_6217,lychee_6284,lychee_6687,lychee_7090,lychee_7722,lychee_7914,lychee_8107,lychee_8188,lychee_8214,lychee_8351,lychee_8535,lychee_8550,lychee_…
protein folding	biological_process	180	lychee_983,lychee_1146,lychee_1285,lychee_1743,lychee_2147,lychee_2533,lychee_2577,lychee_2694,lychee_3268,lychee_3404,lychee_3494,lychee_3717,lychee_4714,lychee_5303,lychee_6527,lychee_6772,lychee_7077,lychee_7090,lychee_7780,lychee_8702,lychee_8877,lychee_9028,lychee_9239,lychee_9555,lychee_9756,lychee_9761,lychee_9926,lychee_9967,lychee_10137,lychee_10327,lychee_10451,lychee_10673,lychee_11251…
response to cadmium ion	biological_process	175	lychee_508,lychee_1524,lychee_2025,lychee_2486,lychee_2538,lychee_2694,lychee_3022,lychee_3174,lychee_3268,lychee_3659,lychee_3931,lychee_4156,lychee_4372,lychee_4769,lychee_4955,lychee_4993,lychee_5454,lychee_5980,lychee_6170,lychee_6217,lychee_6627,lychee_6687,lychee_7725,lychee_7749,lychee_7914,lychee_7924,lychee_8012,lychee_8351,lychee_8602,lychee_9034,lychee_9058,lychee_9292,lychee_9756,lych…
transport	biological_process	160	lychee_200,lychee_263,lychee_328,lychee_592,lychee_892,lychee_1551,lychee_1807,lychee_2129,lychee_2667,lychee_2702,lychee_2868,lychee_3065,lychee_3854,lychee_4277,lychee_4547,lychee_4702,lychee_4906,lychee_4961,lychee_5241,lychee_5308,lychee_5494,lychee_5667,lychee_5820,lychee_5963,lychee_6006,lychee_6045,lychee_6892,lychee_7200,lychee_7305,lychee_7409,lychee_7424,lychee_7637,lychee_7912,lychee_8…
glycolysis	biological_process	148	lychee_561,lychee_1965,lychee_2375,lychee_2694,lychee_3022,lychee_3174,lychee_3268,lychee_3325,lychee_3563,lychee_4147,lychee_4754,lychee_4769,lychee_4993,lychee_5081,lychee_5186,lychee_5454,lychee_6217,lychee_6761,lychee_6778,lychee_7754,lychee_7914,lychee_7924,lychee_8351,lychee_8459,lychee_8517,lychee_9034,lychee_9967,lychee_10122,lychee_10289,lychee_11211,lychee_11842,lychee_11859,lychee_1259…
methylation	biological_process	136	lychee_385,lychee_668,lychee_1103,lychee_2976,lychee_3028,lychee_3110,lychee_3117,lychee_3618,lychee_4102,lychee_4387,lychee_4533,lychee_4685,lychee_6106,lychee_7317,lychee_7421,lychee_7474,lychee_7725,lychee_7795,lychee_8372,lychee_9134,lychee_10550,lychee_10557,lychee_10572,lychee_11112,lychee_11276,lychee_11658,lychee_11770,lychee_12127,lychee_12907,lychee_13173,lychee_13574,lychee_13946,lyche…
cellular process	biological_process	129	lychee_925,lychee_1206,lychee_1481,lychee_1703,lychee_3103,lychee_3169,lychee_3381,lychee_4194,lychee_4906,lychee_5250,lychee_5388,lychee_5623,lychee_6553,lychee_7637,lychee_8117,lychee_8430,lychee_8863,lychee_10737,lychee_11191,lychee_11580,lychee_12903,lychee_13380,lychee_14251,lychee_15894,lychee_16194,lychee_17816,lychee_18036,lychee_18162,lychee_18242,lychee_18323,lychee_18397,lychee_18570,l…
embryo development ending in seed dormancy	biological_process	128	lychee_554,lychee_1025,lychee_1163,lychee_1377,lychee_2058,lychee_2212,lychee_2567,lychee_2764,lychee_2782,lychee_3417,lychee_3475,lychee_3841,lychee_3883,lychee_4105,lychee_5067,lychee_5219,lychee_5454,lychee_5785,lychee_6339,lychee_7426,lychee_7546,lychee_7719,lychee_7759,lychee_8214,lychee_8321,lychee_9490,lychee_9665,lychee_10264,lychee_10688,lychee_10745,lychee_10957,lychee_11073,lychee_1144…
ATP catabolic process	biological_process	118	lychee_99,lychee_295,lychee_592,lychee_659,lychee_892,lychee_1751,lychee_2521,lychee_2549,lychee_2629,lychee_3000,lychee_4156,lychee_4178,lychee_4505,lychee_4979,lychee_5116,lychee_5256,lychee_5370,lychee_5712,lychee_5752,lychee_6191,lychee_6265,lychee_7362,lychee_7888,lychee_9230,lychee_9714,lychee_10793,lychee_12232,lychee_12456,lychee_12740,lychee_13550,lychee_14229,lychee_14863,lychee_15358,l…
signal transduction	biological_process	110	lychee_632,lychee_741,lychee_1685,lychee_2189,lychee_2737,lychee_3401,lychee_5392,lychee_5577,lychee_5841,lychee_6220,lychee_6986,lychee_7283,lychee_7760,lychee_8416,lychee_8469,lychee_8787,lychee_8843,lychee_8880,lychee_9057,lychee_9075,lychee_9558,lychee_10095,lychee_10204,lychee_12910,lychee_13407,lychee_14148,lychee_14325,lychee_14409,lychee_14534,lychee_15170,lychee_15232,lychee_15439,lychee…
transcription, DNA-dependent	biological_process	108	lychee_924,lychee_985,lychee_1338,lychee_2129,lychee_2869,lychee_3298,lychee_3608,lychee_4445,lychee_5163,lychee_5514,lychee_5829,lychee_5992,lychee_6039,lychee_7183,lychee_7259,lychee_7293,lychee_7572,lychee_7573,lychee_7760,lychee_8059,lychee_8262,lychee_8398,lychee_9903,lychee_10030,lychee_10774,lychee_11306,lychee_11626,lychee_11825,lychee_12588,lychee_12627,lychee_12832,lychee_13144,lychee_1…
defense response to bacterium	biological_process	107	lychee_1163,lychee_2130,lychee_2806,lychee_3022,lychee_3268,lychee_3423,lychee_3575,lychee_3678,lychee_4372,lychee_4600,lychee_5110,lychee_5176,lychee_5546,lychee_7090,lychee_9520,lychee_9967,lychee_10808,lychee_11388,lychee_11449,lychee_12752,lychee_12974,lychee_13466,lychee_13518,lychee_15094,lychee_15256,lychee_16169,lychee_16803,lychee_16918,lychee_17449,lychee_17743,lychee_17949,lychee_18318…
positive regulation of transcription, DNA-dependent	biological_process	106	lychee_913,lychee_1163,lychee_1978,lychee_2212,lychee_2764,lychee_2927,lychee_3575,lychee_3961,lychee_4689,lychee_4955,lychee_4993,lychee_6722,lychee_6928,lychee_8214,lychee_8600,lychee_9492,lychee_10139,lychee_10507,lychee_10688,lychee_10719,lychee_12249,lychee_12280,lychee_13062,lychee_13071,lychee_13880,lychee_14633,lychee_14973,lychee_15091,lychee_15647,lychee_16305,lychee_18203,lychee_19388,…
vegetative to reproductive phase transition of meristem	biological_process	105	lychee_554,lychee_1876,lychee_2212,lychee_2283,lychee_2764,lychee_3475,lychee_4194,lychee_5882,lychee_6339,lychee_7642,lychee_8214,lychee_9332,lychee_9694,lychee_10264,lychee_10688,lychee_11037,lychee_12089,lychee_12683,lychee_12724,lychee_13354,lychee_13430,lychee_13491,lychee_14200,lychee_14399,lychee_14433,lychee_15314,lychee_15647,lychee_16179,lychee_17395,lychee_17400,lychee_17453,lychee_175…
single-organism metabolic process	biological_process	104	lychee_38,lychee_97,lychee_434,lychee_955,lychee_1653,lychee_1939,lychee_2761,lychee_3045,lychee_3456,lychee_3516,lychee_3535,lychee_4906,lychee_4934,lychee_5344,lychee_5887,lychee_6171,lychee_6641,lychee_7637,lychee_7912,lychee_8263,lychee_8912,lychee_9001,lychee_9167,lychee_9291,lychee_9928,lychee_9979,lychee_10609,lychee_10632,lychee_10778,lychee_12481,lychee_13275,lychee_13297,lychee_13522,ly…
response to stress	biological_process	95	lychee_422,lychee_568,lychee_733,lychee_1263,lychee_2473,lychee_2498,lychee_3638,lychee_5183,lychee_6001,lychee_7780,lychee_9301,lychee_9504,lychee_9966,lychee_10304,lychee_10451,lychee_10560,lychee_10625,lychee_10711,lychee_11910,lychee_13502,lychee_13868,lychee_15289,lychee_16576,lychee_16641,lychee_16856,lychee_18036,lychee_19439,lychee_19523,lychee_19613,lychee_20298,lychee_23018,lychee_24027…
ubiquitin-dependent protein catabolic process	biological_process	93	lychee_266,lychee_604,lychee_1401,lychee_2538,lychee_2750,lychee_4437,lychee_4910,lychee_5170,lychee_5454,lychee_6226,lychee_6377,lychee_7918,lychee_8012,lychee_8171,lychee_8321,lychee_8490,lychee_8639,lychee_9185,lychee_9893,lychee_10745,lychee_10771,lychee_11341,lychee_11922,lychee_11970,lychee_12974,lychee_13362,lychee_13483,lychee_14200,lychee_15118,lychee_15406,lychee_16162,lychee_17025,lych…
regulation of flower development	biological_process	92	lychee_301,lychee_499,lychee_1721,lychee_1876,lychee_2308,lychee_2764,lychee_5110,lychee_5384,lychee_5670,lychee_6502,lychee_6583,lychee_9332,lychee_9665,lychee_10121,lychee_10688,lychee_11665,lychee_12028,lychee_12724,lychee_13518,lychee_13803,lychee_14325,lychee_15453,lychee_16945,lychee_17073,lychee_18204,lychee_19193,lychee_20373,lychee_20695,lychee_20961,lychee_21099,lychee_21593,lychee_2164…
defense response to fungus	biological_process	92	lychee_742,lychee_3268,lychee_4372,lychee_5110,lychee_5176,lychee_5617,lychee_5796,lychee_6627,lychee_7206,lychee_8178,lychee_8188,lychee_8842,lychee_9520,lychee_9967,lychee_10808,lychee_11388,lychee_11449,lychee_13611,lychee_15094,lychee_15319,lychee_15320,lychee_16803,lychee_17084,lychee_17743,lychee_17949,lychee_18405,lychee_18596,lychee_20516,lychee_20716,lychee_21269,lychee_21595,lychee_2281…
GTP catabolic process	biological_process	87	lychee_1787,lychee_1974,lychee_2055,lychee_3592,lychee_4030,lychee_4570,lychee_6080,lychee_8385,lychee_10173,lychee_10730,lychee_10831,lychee_11160,lychee_11240,lychee_12196,lychee_13022,lychee_13042,lychee_13386,lychee_13650,lychee_15330,lychee_15702,lychee_16055,lychee_16549,lychee_16691,lychee_17487,lychee_18313,lychee_19842,lychee_21503,lychee_21654,lychee_23244,lychee_24578,lychee_25444,lych…
protein ubiquitination	biological_process	87	lychee_1876,lychee_2012,lychee_2443,lychee_2764,lychee_4136,lychee_5226,lychee_6141,lychee_8636,lychee_9113,lychee_9657,lychee_10078,lychee_10205,lychee_10688,lychee_11341,lychee_11615,lychee_12038,lychee_12724,lychee_15453,lychee_17340,lychee_18263,lychee_20373,lychee_20695,lychee_21271,lychee_22199,lychee_23477,lychee_23534,lychee_23678,lychee_24543,lychee_24600,lychee_25946,lychee_26073,lychee…
response to cold	biological_process	86	lychee_465,lychee_1163,lychee_1517,lychee_2642,lychee_3159,lychee_3268,lychee_3423,lychee_3575,lychee_4354,lychee_4372,lychee_4417,lychee_5176,lychee_5617,lychee_5705,lychee_6170,lychee_7160,lychee_7719,lychee_7801,lychee_9494,lychee_9967,lychee_10130,lychee_11911,lychee_11999,lychee_13466,lychee_15236,lychee_16918,lychee_17114,lychee_17949,lychee_18405,lychee_18646,lychee_19543,lychee_20716,lych…
response to abscisic acid stimulus	biological_process	85	lychee_33,lychee_1634,lychee_1876,lychee_2323,lychee_2479,lychee_3159,lychee_4993,lychee_6284,lychee_7290,lychee_7801,lychee_8188,lychee_8550,lychee_8842,lychee_9558,lychee_10130,lychee_10264,lychee_11126,lychee_11999,lychee_13062,lychee_13466,lychee_14001,lychee_14200,lychee_14980,lychee_15453,lychee_16044,lychee_16632,lychee_16893,lychee_16965,lychee_18844,lychee_19592,lychee_20201,lychee_20231…
protein transport	biological_process	84	lychee_1019,lychee_1498,lychee_1539,lychee_1780,lychee_2505,lychee_3878,lychee_4550,lychee_4992,lychee_8030,lychee_8493,lychee_8639,lychee_8978,lychee_9926,lychee_10400,lychee_10874,lychee_11160,lychee_12653,lychee_13118,lychee_13134,lychee_14052,lychee_14597,lychee_14934,lychee_15803,lychee_15889,lychee_16295,lychee_17009,lychee_17154,lychee_19666,lychee_19782,lychee_20393,lychee_21292,lychee_22…
lipid metabolic process	biological_process	82	lychee_1378,lychee_1819,lychee_1977,lychee_2788,lychee_2965,lychee_3620,lychee_3928,lychee_4516,lychee_4752,lychee_5138,lychee_5658,lychee_5740,lychee_7024,lychee_7124,lychee_7944,lychee_8081,lychee_8628,lychee_8851,lychee_10296,lychee_10918,lychee_10943,lychee_13138,lychee_14566,lychee_14975,lychee_15167,lychee_15569,lychee_15777,lychee_16107,lychee_16246,lychee_18160,lychee_19075,lychee_19303,l…
rRNA processing	biological_process	81	lychee_1121,lychee_1163,lychee_1978,lychee_2212,lychee_3417,lychee_3423,lychee_3575,lychee_3961,lychee_3988,lychee_4955,lychee_4993,lychee_6036,lychee_6257,lychee_7358,lychee_8214,lychee_8600,lychee_10129,lychee_10139,lychee_10507,lychee_12280,lychee_13173,lychee_13288,lychee_15091,lychee_16195,lychee_17045,lychee_17704,lychee_18058,lychee_18455,lychee_19066,lychee_19283,lychee_19331,lychee_19543…
response to heat	biological_process	81	lychee_1285,lychee_1517,lychee_1722,lychee_2147,lychee_3268,lychee_4438,lychee_4714,lychee_7077,lychee_9028,lychee_9083,lychee_9239,lychee_9555,lychee_9926,lychee_9967,lychee_10130,lychee_11251,lychee_11999,lychee_12903,lychee_13062,lychee_13466,lychee_15322,lychee_15524,lychee_17297,lychee_17949,lychee_18007,lychee_18320,lychee_19068,lychee_19666,lychee_20716,lychee_23500,lychee_23849,lychee_241…
cellular membrane fusion	biological_process	80	lychee_2051,lychee_2717,lychee_4372,lychee_4924,lychee_5176,lychee_5479,lychee_5991,lychee_7278,lychee_7881,lychee_9178,lychee_9943,lychee_10736,lychee_10808,lychee_10910,lychee_11161,lychee_11985,lychee_12553,lychee_13434,lychee_13738,lychee_14848,lychee_15486,lychee_16353,lychee_16415,lychee_16455,lychee_16918,lychee_17101,lychee_18405,lychee_19830,lychee_21467,lychee_22541,lychee_22657,lychee_…
DNA replication	biological_process	79	lychee_756,lychee_952,lychee_2286,lychee_2996,lychee_3126,lychee_3424,lychee_5882,lychee_6380,lychee_6601,lychee_8034,lychee_8528,lychee_9555,lychee_9665,lychee_10316,lychee_10354,lychee_11073,lychee_12367,lychee_12872,lychee_12958,lychee_14495,lychee_17073,lychee_17600,lychee_19106,lychee_19227,lychee_19293,lychee_19808,lychee_20071,lychee_22550,lychee_22884,lychee_23461,lychee_23542,lychee_2375…
response to oxidative stress	biological_process	79	lychee_33,lychee_1524,lychee_1618,lychee_1674,lychee_3022,lychee_3194,lychee_3353,lychee_4156,lychee_4688,lychee_5171,lychee_5244,lychee_5980,lychee_6687,lychee_9558,lychee_9717,lychee_9997,lychee_11859,lychee_12752,lychee_13184,lychee_14156,lychee_14178,lychee_15034,lychee_15062,lychee_15241,lychee_17033,lychee_18640,lychee_19202,lychee_19543,lychee_19649,lychee_20852,lychee_21804,lychee_21849,l…
isopentenyl diphosphate biosynthetic process, mevalonate-independent pathway	biological_process	74	lychee_913,lychee_1121,lychee_3022,lychee_3097,lychee_3575,lychee_3961,lychee_4993,lychee_5955,lychee_6257,lychee_6716,lychee_8448,lychee_10507,lychee_10530,lychee_12752,lychee_13086,lychee_14269,lychee_14286,lychee_14686,lychee_16195,lychee_16365,lychee_16853,lychee_17704,lychee_17727,lychee_18058,lychee_18646,lychee_19202,lychee_19471,lychee_20397,lychee_22556,lychee_23021,lychee_23688,lychee_2…
activation of MAPKK activity	biological_process	71	lychee_831,lychee_1166,lychee_2806,lychee_3609,lychee_3628,lychee_3729,lychee_4282,lychee_4555,lychee_6017,lychee_7116,lychee_7419,lychee_7489,lychee_11209,lychee_12947,lychee_13842,lychee_14431,lychee_14920,lychee_15213,lychee_16754,lychee_17819,lychee_17956,lychee_18066,lychee_18472,lychee_20092,lychee_20880,lychee_21147,lychee_22681,lychee_22730,lychee_22899,lychee_23476,lychee_24297,lychee_25…
small GTPase mediated signal transduction	biological_process	70	lychee_1019,lychee_1498,lychee_1780,lychee_2827,lychee_3592,lychee_3878,lychee_4550,lychee_4992,lychee_8030,lychee_11160,lychee_12653,lychee_13022,lychee_13042,lychee_13118,lychee_14052,lychee_14947,lychee_15055,lychee_15260,lychee_15330,lychee_15702,lychee_15889,lychee_18161,lychee_21102,lychee_21642,lychee_23801,lychee_24578,lychee_25480,lychee_27396,lychee_28159,lychee_28292,lychee_28989,lyche…
starch biosynthetic process	biological_process	68	lychee_4105,lychee_4166,lychee_4451,lychee_4993,lychee_5923,lychee_6463,lychee_6706,lychee_6716,lychee_7116,lychee_7512,lychee_10129,lychee_10404,lychee_10530,lychee_12526,lychee_12644,lychee_13006,lychee_13221,lychee_14200,lychee_14686,lychee_14746,lychee_16945,lychee_17001,lychee_17106,lychee_17982,lychee_18733,lychee_19471,lychee_19543,lychee_20397,lychee_21791,lychee_22556,lychee_23178,lychee…
pentose-phosphate shunt	biological_process	67	lychee_561,lychee_3022,lychee_3423,lychee_3482,lychee_3575,lychee_4955,lychee_4993,lychee_5955,lychee_6710,lychee_7914,lychee_10507,lychee_11208,lychee_12752,lychee_12852,lychee_13006,lychee_13071,lychee_14292,lychee_15582,lychee_15713,lychee_15933,lychee_16336,lychee_19202,lychee_19388,lychee_19543,lychee_20375,lychee_20397,lychee_22556,lychee_24251,lychee_27211,lychee_30164,lychee_31443,lychee_…
defense response	biological_process	67	lychee_560,lychee_1767,lychee_1953,lychee_1966,lychee_2173,lychee_2637,lychee_5244,lychee_6995,lychee_8843,lychee_9585,lychee_10316,lychee_11805,lychee_12195,lychee_12903,lychee_12910,lychee_14131,lychee_14534,lychee_15786,lychee_19003,lychee_19194,lychee_19965,lychee_20400,lychee_21516,lychee_21807,lychee_23500,lychee_23835,lychee_23849,lychee_24004,lychee_25213,lychee_26372,lychee_29419,lychee_…
thylakoid membrane organization	biological_process	66	lychee_554,lychee_1121,lychee_1163,lychee_1978,lychee_2212,lychee_3475,lychee_3961,lychee_4687,lychee_4955,lychee_5739,lychee_5955,lychee_6257,lychee_6339,lychee_7512,lychee_7546,lychee_8214,lychee_8600,lychee_10139,lychee_10507,lychee_12280,lychee_13430,lychee_13636,lychee_14686,lychee_15248,lychee_15314,lychee_15647,lychee_16195,lychee_19471,lychee_19543,lychee_22207,lychee_22543,lychee_22556,l…
tricarboxylic acid cycle	biological_process	65	lychee_1383,lychee_3441,lychee_3688,lychee_4998,lychee_5139,lychee_5980,lychee_7014,lychee_7196,lychee_8077,lychee_8200,lychee_9433,lychee_10168,lychee_10781,lychee_10927,lychee_11457,lychee_12128,lychee_12380,lychee_12938,lychee_13159,lychee_15450,lychee_15738,lychee_15946,lychee_17536,lychee_19177,lychee_20157,lychee_20241,lychee_21286,lychee_21685,lychee_26255,lychee_30112,lychee_30583,lychee_…
DNA methylation	biological_process	65	lychee_301,lychee_952,lychee_1338,lychee_1721,lychee_2308,lychee_5384,lychee_5882,lychee_6502,lychee_7642,lychee_8310,lychee_9694,lychee_10316,lychee_10473,lychee_10719,lychee_11037,lychee_11665,lychee_11975,lychee_12028,lychee_13803,lychee_14409,lychee_15453,lychee_16945,lychee_17073,lychee_18354,lychee_19959,lychee_20446,lychee_20961,lychee_21593,lychee_21648,lychee_22235,lychee_22993,lychee_24…
microtubule-based movement	biological_process	65	lychee_44,lychee_92,lychee_315,lychee_1721,lychee_1787,lychee_2055,lychee_2852,lychee_3813,lychee_4570,lychee_4614,lychee_5384,lychee_6105,lychee_7386,lychee_7976,lychee_8479,lychee_10376,lychee_10716,lychee_10730,lychee_11326,lychee_12039,lychee_12629,lychee_13905,lychee_14453,lychee_15113,lychee_16055,lychee_17919,lychee_19759,lychee_19878,lychee_20961,lychee_22273,lychee_22500,lychee_22993,lyc…
MAPK cascade	biological_process	64	lychee_129,lychee_261,lychee_1111,lychee_1370,lychee_2623,lychee_3072,lychee_3423,lychee_4372,lychee_5176,lychee_5617,lychee_6897,lychee_8512,lychee_8689,lychee_8952,lychee_9721,lychee_9796,lychee_10036,lychee_10808,lychee_11577,lychee_11911,lychee_12472,lychee_14743,lychee_14757,lychee_15752,lychee_16803,lychee_17359,lychee_18405,lychee_19640,lychee_19970,lychee_20546,lychee_21310,lychee_21595,l…
photomorphogenesis	biological_process	64	lychee_913,lychee_1876,lychee_2764,lychee_4232,lychee_4308,lychee_6380,lychee_6601,lychee_10113,lychee_10264,lychee_10688,lychee_11299,lychee_11780,lychee_12724,lychee_12872,lychee_14411,lychee_15453,lychee_20071,lychee_20239,lychee_20373,lychee_20695,lychee_21099,lychee_23477,lychee_24001,lychee_25373,lychee_25946,lychee_26073,lychee_26165,lychee_27905,lychee_27928,lychee_29486,lychee_29774,lych…
cytokinesis by cell plate formation	biological_process	63	lychee_301,lychee_1721,lychee_4937,lychee_5384,lychee_6502,lychee_7642,lychee_9694,lychee_10316,lychee_10376,lychee_11037,lychee_11665,lychee_12028,lychee_12724,lychee_13479,lychee_13803,lychee_15453,lychee_15458,lychee_16945,lychee_17073,lychee_18354,lychee_19229,lychee_20748,lychee_20961,lychee_21593,lychee_22928,lychee_22993,lychee_23477,lychee_24114,lychee_25946,lychee_26611,lychee_27842,lych…
gluconeogenesis	biological_process	63	lychee_1783,lychee_2375,lychee_2694,lychee_3022,lychee_3174,lychee_3268,lychee_3392,lychee_4600,lychee_5454,lychee_6841,lychee_8173,lychee_9083,lychee_9967,lychee_10122,lychee_10673,lychee_12598,lychee_12752,lychee_14657,lychee_16419,lychee_17949,lychee_19202,lychee_19348,lychee_20112,lychee_20716,lychee_23279,lychee_23835,lychee_24438,lychee_26182,lychee_27220,lychee_28905,lychee_28959,lychee_29…
response to high light intensity	biological_process	63	lychee_1285,lychee_1590,lychee_1722,lychee_2147,lychee_4714,lychee_6772,lychee_6850,lychee_7077,lychee_7840,lychee_9028,lychee_9239,lychee_9494,lychee_10113,lychee_10130,lychee_11251,lychee_11299,lychee_11999,lychee_13062,lychee_14269,lychee_14752,lychee_15322,lychee_17297,lychee_18007,lychee_18320,lychee_19066,lychee_19666,lychee_23021,lychee_23193,lychee_28707,lychee_29272,lychee_29645,lychee_2…
cell division	biological_process	63	lychee_1480,lychee_1732,lychee_1876,lychee_3005,lychee_3731,lychee_3883,lychee_3927,lychee_5300,lychee_5871,lychee_8677,lychee_10087,lychee_10172,lychee_12725,lychee_13650,lychee_13995,lychee_14419,lychee_17400,lychee_19744,lychee_21678,lychee_22405,lychee_22566,lychee_26073,lychee_27065,lychee_27905,lychee_28487,lychee_28707,lychee_28836,lychee_30590,lychee_31140,lychee_31871,lychee_32659,lychee…
translational initiation	biological_process	61	lychee_508,lychee_3237,lychee_3741,lychee_4137,lychee_4232,lychee_4308,lychee_4413,lychee_5088,lychee_5466,lychee_6046,lychee_6281,lychee_6800,lychee_8350,lychee_8841,lychee_9296,lychee_9910,lychee_9933,lychee_10173,lychee_10275,lychee_11780,lychee_12196,lychee_14063,lychee_14411,lychee_15554,lychee_16027,lychee_16199,lychee_17902,lychee_17937,lychee_18733,lychee_18737,lychee_21979,lychee_22112,l…
leaf morphogenesis	biological_process	61	lychee_331,lychee_913,lychee_1978,lychee_2212,lychee_2308,lychee_3575,lychee_4937,lychee_4993,lychee_6463,lychee_8214,lychee_10194,lychee_10507,lychee_13071,lychee_13479,lychee_13636,lychee_13775,lychee_16305,lychee_16594,lychee_16945,lychee_17666,lychee_18203,lychee_19229,lychee_19388,lychee_19543,lychee_20250,lychee_20397,lychee_21849,lychee_22543,lychee_22928,lychee_23178,lychee_23525,lychee_2…
cell redox homeostasis	biological_process	61	lychee_2156,lychee_3655,lychee_4438,lychee_5301,lychee_6664,lychee_8799,lychee_10040,lychee_10256,lychee_10384,lychee_11579,lychee_11863,lychee_11929,lychee_13087,lychee_14329,lychee_15080,lychee_15091,lychee_16128,lychee_16259,lychee_18611,lychee_19375,lychee_19543,lychee_19628,lychee_20522,lychee_22373,lychee_26937,lychee_29468,lychee_29682,lychee_30134,lychee_32550,lychee_37900,lychee_38238,ly…
RNA processing	biological_process	60	lychee_1285,lychee_2036,lychee_2443,lychee_2553,lychee_6003,lychee_9725,lychee_10355,lychee_10719,lychee_11223,lychee_12309,lychee_14419,lychee_15231,lychee_17104,lychee_18170,lychee_18641,lychee_18946,lychee_20969,lychee_21216,lychee_21753,lychee_22918,lychee_23456,lychee_24324,lychee_25570,lychee_26049,lychee_29062,lychee_29774,lychee_29996,lychee_31388,lychee_32500,lychee_32578,lychee_33520,ly…
cellular metabolic process	biological_process	60	lychee_409,lychee_2856,lychee_3068,lychee_4593,lychee_4734,lychee_5215,lychee_5392,lychee_5467,lychee_6325,lychee_7912,lychee_8135,lychee_8403,lychee_8519,lychee_8880,lychee_8983,lychee_9504,lychee_9991,lychee_10854,lychee_14085,lychee_14094,lychee_17530,lychee_18174,lychee_18372,lychee_18408,lychee_20191,lychee_22318,lychee_22527,lychee_25596,lychee_26689,lychee_27113,lychee_27828,lychee_29432,l…
root hair elongation	biological_process	60	lychee_2323,lychee_2806,lychee_3931,lychee_3936,lychee_4769,lychee_5454,lychee_5479,lychee_7116,lychee_7517,lychee_8351,lychee_8823,lychee_9034,lychee_10122,lychee_11178,lychee_12845,lychee_13110,lychee_13460,lychee_13466,lychee_13598,lychee_13919,lychee_14757,lychee_17793,lychee_19416,lychee_23021,lychee_23279,lychee_24357,lychee_25581,lychee_27302,lychee_27596,lychee_28836,lychee_29015,lychee_2…
RNA methylation	biological_process	59	lychee_1106,lychee_3550,lychee_4105,lychee_5889,lychee_9665,lychee_10892,lychee_16368,lychee_17207,lychee_17743,lychee_18092,lychee_18165,lychee_19283,lychee_19307,lychee_19546,lychee_20188,lychee_21023,lychee_22001,lychee_22456,lychee_24167,lychee_25570,lychee_26677,lychee_28664,lychee_30264,lychee_30853,lychee_34270,lychee_35389,lychee_35394,lychee_35465,lychee_35607,lychee_35863,lychee_36983,l…
histone H3-K9 methylation	biological_process	59	lychee_301,lychee_511,lychee_952,lychee_1721,lychee_1735,lychee_2308,lychee_5384,lychee_6502,lychee_10316,lychee_10473,lychee_11665,lychee_11975,lychee_12028,lychee_13537,lychee_13803,lychee_15453,lychee_16558,lychee_16945,lychee_17073,lychee_17331,lychee_17666,lychee_19193,lychee_19748,lychee_20961,lychee_21593,lychee_21648,lychee_22235,lychee_22993,lychee_23477,lychee_25946,lychee_26611,lychee_…
DNA repair	biological_process	58	lychee_1403,lychee_1426,lychee_2253,lychee_2777,lychee_5336,lychee_5882,lychee_6281,lychee_6471,lychee_6736,lychee_8148,lychee_8563,lychee_9188,lychee_9657,lychee_10354,lychee_10473,lychee_11975,lychee_16583,lychee_19384,lychee_21063,lychee_22550,lychee_22563,lychee_22734,lychee_23949,lychee_26443,lychee_27198,lychee_29016,lychee_29722,lychee_30145,lychee_30151,lychee_31352,lychee_31602,lychee_34…
translational elongation	biological_process	58	lychee_1974,lychee_2378,lychee_2925,lychee_3311,lychee_4030,lychee_4760,lychee_4914,lychee_5724,lychee_6264,lychee_7888,lychee_8011,lychee_9049,lychee_9505,lychee_10124,lychee_12940,lychee_13386,lychee_14039,lychee_14239,lychee_16075,lychee_16549,lychee_19987,lychee_20953,lychee_21046,lychee_22422,lychee_25172,lychee_25444,lychee_25594,lychee_28336,lychee_29839,lychee_30282,lychee_30433,lychee_32…
intracellular protein transport	biological_process	58	lychee_559,lychee_1655,lychee_2603,lychee_2762,lychee_3505,lychee_3592,lychee_4202,lychee_4446,lychee_4687,lychee_5287,lychee_6133,lychee_7023,lychee_7667,lychee_8242,lychee_8535,lychee_8789,lychee_11985,lychee_12208,lychee_12730,lychee_13022,lychee_13042,lychee_15330,lychee_17748,lychee_18965,lychee_20053,lychee_20749,lychee_26277,lychee_28372,lychee_28484,lychee_28818,lychee_28989,lychee_29909,…
response to chitin	biological_process	58	lychee_844,lychee_1207,lychee_3381,lychee_3397,lychee_3423,lychee_3755,lychee_4372,lychee_5176,lychee_6765,lychee_9790,lychee_10808,lychee_11221,lychee_11449,lychee_11911,lychee_12249,lychee_13434,lychee_13611,lychee_15488,lychee_16044,lychee_16803,lychee_16918,lychee_18009,lychee_18405,lychee_19931,lychee_21595,lychee_22818,lychee_27172,lychee_27789,lychee_28321,lychee_28487,lychee_28959,lychee_…
response to misfolded protein	biological_process	57	lychee_266,lychee_2502,lychee_2750,lychee_5170,lychee_5206,lychee_5226,lychee_5454,lychee_5712,lychee_7278,lychee_8639,lychee_10771,lychee_11161,lychee_13628,lychee_14200,lychee_16353,lychee_21467,lychee_21961,lychee_23153,lychee_23279,lychee_23526,lychee_24600,lychee_25972,lychee_26248,lychee_28321,lychee_29486,lychee_29774,lychee_30914,lychee_33117,lychee_33690,lychee_33849,lychee_37287,lychee_…
fatty acid biosynthetic process	biological_process	56	lychee_735,lychee_4924,lychee_4963,lychee_4995,lychee_5780,lychee_6170,lychee_6822,lychee_9840,lychee_9951,lychee_11726,lychee_14381,lychee_15843,lychee_16421,lychee_16807,lychee_18827,lychee_18870,lychee_19167,lychee_20239,lychee_20484,lychee_20921,lychee_21293,lychee_22364,lychee_22701,lychee_22991,lychee_24477,lychee_25806,lychee_26338,lychee_26376,lychee_29337,lychee_29600,lychee_29603,lychee…
fatty acid beta-oxidation	biological_process	56	lychee_347,lychee_1031,lychee_2502,lychee_3037,lychee_3591,lychee_4372,lychee_4523,lychee_4976,lychee_5206,lychee_5712,lychee_7278,lychee_7471,lychee_8692,lychee_9971,lychee_10522,lychee_11161,lychee_12695,lychee_13628,lychee_15052,lychee_16353,lychee_17016,lychee_17054,lychee_20862,lychee_21467,lychee_24369,lychee_24752,lychee_25160,lychee_25791,lychee_26248,lychee_27478,lychee_29062,lychee_2948…
negative regulation of catalytic activity	biological_process	56	lychee_2273,lychee_3449,lychee_4610,lychee_5069,lychee_8153,lychee_10156,lychee_11123,lychee_12229,lychee_13160,lychee_13553,lychee_13763,lychee_14786,lychee_16448,lychee_17248,lychee_17598,lychee_17801,lychee_19027,lychee_19353,lychee_19543,lychee_19726,lychee_22624,lychee_22850,lychee_24469,lychee_25513,lychee_26045,lychee_26067,lychee_26577,lychee_29867,lychee_30775,lychee_31083,lychee_31144,l…
response to stimulus	biological_process	56	lychee_736,lychee_763,lychee_811,lychee_1758,lychee_5906,lychee_6301,lychee_8409,lychee_9768,lychee_9893,lychee_13750,lychee_14462,lychee_14982,lychee_15054,lychee_15235,lychee_15714,lychee_15921,lychee_16008,lychee_16072,lychee_18021,lychee_18042,lychee_19560,lychee_22088,lychee_22606,lychee_23461,lychee_23621,lychee_23779,lychee_24425,lychee_26193,lychee_28083,lychee_30480,lychee_31931,lychee_3…
Golgi organization	biological_process	55	lychee_1377,lychee_2051,lychee_2486,lychee_3022,lychee_3806,lychee_3931,lychee_4769,lychee_5454,lychee_6217,lychee_7881,lychee_8351,lychee_8535,lychee_9034,lychee_9075,lychee_10122,lychee_11449,lychee_12752,lychee_13134,lychee_13466,lychee_14200,lychee_16853,lychee_18416,lychee_19202,lychee_22781,lychee_23279,lychee_23832,lychee_24752,lychee_28959,lychee_29968,lychee_30521,lychee_30853,lychee_309…
vesicle-mediated transport	biological_process	53	lychee_144,lychee_880,lychee_1229,lychee_2603,lychee_4621,lychee_6133,lychee_6879,lychee_7023,lychee_7234,lychee_8242,lychee_8535,lychee_8789,lychee_8903,lychee_11834,lychee_12730,lychee_13022,lychee_13025,lychee_14202,lychee_15457,lychee_16107,lychee_20749,lychee_21481,lychee_24651,lychee_24752,lychee_25302,lychee_26260,lychee_28289,lychee_28372,lychee_28484,lychee_29473,lychee_29909,lychee_3107…
production of miRNAs involved in gene silencing by miRNA	biological_process	53	lychee_301,lychee_2927,lychee_4478,lychee_4556,lychee_5882,lychee_6759,lychee_10189,lychee_11572,lychee_12028,lychee_12724,lychee_14409,lychee_15142,lychee_16402,lychee_16945,lychee_17473,lychee_17666,lychee_17753,lychee_17992,lychee_20748,lychee_21654,lychee_22540,lychee_24001,lychee_24114,lychee_25052,lychee_26073,lychee_26376,lychee_27658,lychee_29243,lychee_30590,lychee_31877,lychee_33937,lyc…
protein glycosylation	biological_process	52	lychee_2310,lychee_3806,lychee_6974,lychee_9494,lychee_10093,lychee_11910,lychee_13328,lychee_13987,lychee_15287,lychee_16145,lychee_16619,lychee_16756,lychee_19478,lychee_21538,lychee_21836,lychee_21950,lychee_22918,lychee_22982,lychee_23002,lychee_25706,lychee_25928,lychee_26716,lychee_27757,lychee_28323,lychee_30232,lychee_32348,lychee_32385,lychee_36389,lychee_38112,lychee_38190,lychee_38329,…
sister chromatid cohesion	biological_process	52	lychee_301,lychee_1721,lychee_1876,lychee_2443,lychee_2686,lychee_3025,lychee_5384,lychee_11665,lychee_12028,lychee_14982,lychee_15142,lychee_15763,lychee_16402,lychee_16583,lychee_17400,lychee_21642,lychee_21951,lychee_22993,lychee_24584,lychee_24623,lychee_26073,lychee_27259,lychee_28215,lychee_28447,lychee_28836,lychee_29774,lychee_30772,lychee_31140,lychee_31251,lychee_31326,lychee_31956,lych…
photorespiration	biological_process	52	lychee_266,lychee_2750,lychee_3023,lychee_3423,lychee_4166,lychee_5170,lychee_5226,lychee_5454,lychee_7853,lychee_8639,lychee_10771,lychee_14200,lychee_14561,lychee_14943,lychee_17001,lychee_17207,lychee_21961,lychee_22096,lychee_23279,lychee_23526,lychee_24600,lychee_24732,lychee_25972,lychee_28321,lychee_29486,lychee_30061,lychee_30914,lychee_32809,lychee_33690,lychee_35456,lychee_38977,lychee_…
response to hydrogen peroxide	biological_process	52	lychee_1285,lychee_1722,lychee_2147,lychee_4714,lychee_5222,lychee_6772,lychee_7077,lychee_9028,lychee_9239,lychee_10113,lychee_10130,lychee_11251,lychee_11299,lychee_11999,lychee_13062,lychee_14752,lychee_15322,lychee_17297,lychee_18007,lychee_18320,lychee_19666,lychee_23193,lychee_25194,lychee_27789,lychee_28707,lychee_28856,lychee_29272,lychee_29645,lychee_29705,lychee_31158,lychee_32578,lyche…
protein peptidyl-prolyl isomerization	biological_process	51	lychee_1146,lychee_1743,lychee_2533,lychee_3404,lychee_3717,lychee_9761,lychee_11270,lychee_14078,lychee_14916,lychee_15458,lychee_15916,lychee_16159,lychee_16214,lychee_17239,lychee_17309,lychee_18267,lychee_18386,lychee_18945,lychee_19224,lychee_19374,lychee_19522,lychee_19790,lychee_20360,lychee_21820,lychee_22526,lychee_23088,lychee_23193,lychee_25150,lychee_25602,lychee_25993,lychee_26698,ly…
response to water deprivation	biological_process	50	lychee_2479,lychee_2729,lychee_3397,lychee_4505,lychee_5176,lychee_5617,lychee_7090,lychee_7517,lychee_9520,lychee_9558,lychee_9926,lychee_10130,lychee_11089,lychee_11341,lychee_11388,lychee_11999,lychee_13062,lychee_16338,lychee_18596,lychee_21915,lychee_22458,lychee_23962,lychee_23968,lychee_24131,lychee_25849,lychee_26695,lychee_27000,lychee_27159,lychee_31264,lychee_33960,lychee_34686,lychee_…
regulation of meristem growth	biological_process	50	lychee_802,lychee_3194,lychee_3878,lychee_7116,lychee_7517,lychee_8689,lychee_12445,lychee_12969,lychee_13466,lychee_15188,lychee_16099,lychee_17793,lychee_19416,lychee_19456,lychee_20320,lychee_20599,lychee_20910,lychee_21642,lychee_24161,lychee_25290,lychee_25504,lychee_26887,lychee_26936,lychee_28836,lychee_29393,lychee_30140,lychee_31140,lychee_32245,lychee_33128,lychee_33236,lychee_33397,lyc…
production of ta-siRNAs involved in RNA interference	biological_process	50	lychee_301,lychee_4478,lychee_4556,lychee_5882,lychee_6759,lychee_7642,lychee_9657,lychee_9694,lychee_10189,lychee_11037,lychee_11572,lychee_12028,lychee_12724,lychee_14409,lychee_15142,lychee_16402,lychee_16945,lychee_17473,lychee_17666,lychee_17753,lychee_17992,lychee_18354,lychee_20748,lychee_21654,lychee_23734,lychee_24001,lychee_24114,lychee_25052,lychee_26073,lychee_26376,lychee_27658,lyche…
photosynthesis	biological_process	50	lychee_170,lychee_1643,lychee_2695,lychee_3023,lychee_5385,lychee_6257,lychee_6271,lychee_6784,lychee_8588,lychee_9436,lychee_12246,lychee_13121,lychee_13282,lychee_13581,lychee_13636,lychee_13903,lychee_13908,lychee_14279,lychee_16849,lychee_17704,lychee_20812,lychee_23201,lychee_23271,lychee_23539,lychee_23947,lychee_25882,lychee_26617,lychee_26829,lychee_27867,lychee_28674,lychee_29051,lychee_…
iron-sulfur cluster assembly	biological_process	50	lychee_554,lychee_2212,lychee_3004,lychee_3475,lychee_3961,lychee_6339,lychee_7747,lychee_8214,lychee_8668,lychee_12280,lychee_13430,lychee_13990,lychee_14686,lychee_14973,lychee_15314,lychee_15647,lychee_15964,lychee_16550,lychee_17261,lychee_19074,lychee_19471,lychee_22543,lychee_23021,lychee_24448,lychee_27079,lychee_28018,lychee_28747,lychee_33263,lychee_33509,lychee_34624,lychee_37524,lychee…
primary metabolic process	biological_process	50	lychee_1303,lychee_2227,lychee_4593,lychee_4677,lychee_6784,lychee_6871,lychee_7548,lychee_7899,lychee_9504,lychee_10854,lychee_13182,lychee_13672,lychee_14085,lychee_14925,lychee_15232,lychee_15537,lychee_16187,lychee_17530,lychee_17554,lychee_18561,lychee_19560,lychee_24352,lychee_25596,lychee_27269,lychee_27672,lychee_30120,lychee_31673,lychee_31886,lychee_32955,lychee_35480,lychee_37509,lyche…
maltose metabolic process	biological_process	49	lychee_4105,lychee_6463,lychee_6716,lychee_7116,lychee_7512,lychee_10129,lychee_10404,lychee_10530,lychee_12526,lychee_12644,lychee_13006,lychee_13221,lychee_14686,lychee_14746,lychee_16945,lychee_17106,lychee_17982,lychee_18733,lychee_19471,lychee_19543,lychee_21791,lychee_22556,lychee_23178,lychee_23464,lychee_23798,lychee_24251,lychee_29920,lychee_31096,lychee_31443,lychee_33236,lychee_35168,l…
nucleosome assembly	biological_process	49	lychee_763,lychee_1580,lychee_2184,lychee_3650,lychee_3691,lychee_5521,lychee_6243,lychee_6865,lychee_6962,lychee_10132,lychee_10230,lychee_10640,lychee_13621,lychee_14481,lychee_14849,lychee_15414,lychee_19175,lychee_19499,lychee_19863,lychee_20352,lychee_21001,lychee_21181,lychee_23621,lychee_25377,lychee_26098,lychee_26163,lychee_26603,lychee_26608,lychee_27198,lychee_31267,lychee_32175,lychee…
response to wounding	biological_process	49	lychee_1703,lychee_2595,lychee_3397,lychee_3684,lychee_3931,lychee_5110,lychee_5176,lychee_5244,lychee_5280,lychee_5593,lychee_6170,lychee_12933,lychee_13466,lychee_14353,lychee_15236,lychee_20620,lychee_22443,lychee_23193,lychee_26694,lychee_27789,lychee_28020,lychee_28137,lychee_29162,lychee_29677,lychee_31918,lychee_32210,lychee_32787,lychee_33824,lychee_35437,lychee_36011,lychee_38183,lychee_…
Golgi vesicle transport	biological_process	49	lychee_2051,lychee_2717,lychee_3806,lychee_3936,lychee_4769,lychee_7278,lychee_7881,lychee_8351,lychee_9034,lychee_10353,lychee_11161,lychee_11911,lychee_11950,lychee_13068,lychee_13434,lychee_13738,lychee_14848,lychee_15236,lychee_16353,lychee_16918,lychee_18318,lychee_18416,lychee_21467,lychee_24370,lychee_26434,lychee_26457,lychee_30831,lychee_31629,lychee_31739,lychee_32199,lychee_33684,lyche…
recognition of pollen	biological_process	49	lychee_1166,lychee_2063,lychee_3816,lychee_4282,lychee_6646,lychee_8632,lychee_9087,lychee_15685,lychee_16754,lychee_17115,lychee_19145,lychee_20837,lychee_21683,lychee_24297,lychee_26158,lychee_26505,lychee_27567,lychee_29167,lychee_30643,lychee_30821,lychee_31350,lychee_32693,lychee_36455,lychee_36961,lychee_37251,lychee_39071,lychee_40673,lychee_40982,lychee_41528,lychee_43308,lychee_43679,lyc…
biosynthetic process	biological_process	48	lychee_661,lychee_1103,lychee_1650,lychee_3414,lychee_3699,lychee_4901,lychee_9313,lychee_10054,lychee_10324,lychee_10696,lychee_11015,lychee_11110,lychee_13081,lychee_16731,lychee_16849,lychee_17402,lychee_23896,lychee_26680,lychee_27056,lychee_27815,lychee_29023,lychee_30209,lychee_30734,lychee_31132,lychee_31886,lychee_35336,lychee_36019,lychee_36941,lychee_37266,lychee_37466,lychee_37859,lych…
pyrimidine ribonucleotide biosynthetic process	biological_process	48	lychee_550,lychee_1106,lychee_2100,lychee_2122,lychee_2777,lychee_4308,lychee_5889,lychee_7077,lychee_7814,lychee_9665,lychee_9894,lychee_16368,lychee_17442,lychee_19283,lychee_20188,lychee_24001,lychee_24167,lychee_25530,lychee_25915,lychee_28664,lychee_32042,lychee_34949,lychee_35465,lychee_35607,lychee_35793,lychee_36021,lychee_36370,lychee_36476,lychee_36517,lychee_36983,lychee_38220,lychee_3…
electron transport chain	biological_process	48	lychee_882,lychee_1333,lychee_2563,lychee_3249,lychee_5139,lychee_5350,lychee_6735,lychee_6850,lychee_8638,lychee_9581,lychee_10503,lychee_11155,lychee_13209,lychee_13903,lychee_13908,lychee_14305,lychee_15798,lychee_17409,lychee_17777,lychee_18118,lychee_18184,lychee_19177,lychee_23201,lychee_23310,lychee_23948,lychee_25303,lychee_25806,lychee_28788,lychee_29187,lychee_29755,lychee_30894,lychee_…
regulation of plant-type hypersensitive response	biological_process	47	lychee_3159,lychee_3397,lychee_3423,lychee_4372,lychee_5176,lychee_5617,lychee_9178,lychee_10736,lychee_10808,lychee_11449,lychee_11911,lychee_12933,lychee_15486,lychee_16803,lychee_16918,lychee_18405,lychee_21595,lychee_22541,lychee_22818,lychee_24229,lychee_27753,lychee_28321,lychee_28694,lychee_29542,lychee_31178,lychee_32523,lychee_32789,lychee_33457,lychee_35107,lychee_35735,lychee_35775,lyc…
ribosome biogenesis	biological_process	47	lychee_3140,lychee_3271,lychee_3311,lychee_4914,lychee_5724,lychee_9018,lychee_9505,lychee_12940,lychee_13880,lychee_14039,lychee_15537,lychee_16771,lychee_17451,lychee_17473,lychee_18092,lychee_18587,lychee_19193,lychee_19201,lychee_23783,lychee_25920,lychee_26049,lychee_27658,lychee_28230,lychee_32625,lychee_33714,lychee_34586,lychee_35394,lychee_36364,lychee_36983,lychee_37996,lychee_38564,lyc…
protein targeting to membrane	biological_process	46	lychee_3397,lychee_3423,lychee_4372,lychee_5617,lychee_9178,lychee_10736,lychee_10808,lychee_11449,lychee_11911,lychee_12933,lychee_15486,lychee_16803,lychee_16918,lychee_18349,lychee_18405,lychee_21595,lychee_22541,lychee_22818,lychee_24229,lychee_27753,lychee_28321,lychee_28694,lychee_29542,lychee_31178,lychee_32523,lychee_32789,lychee_33457,lychee_35107,lychee_35735,lychee_35775,lychee_37360,l…
response to endoplasmic reticulum stress	biological_process	46	lychee_4372,lychee_4714,lychee_6772,lychee_7077,lychee_8165,lychee_9239,lychee_11251,lychee_11299,lychee_13062,lychee_13276,lychee_16132,lychee_17297,lychee_18320,lychee_18405,lychee_19666,lychee_23193,lychee_23265,lychee_24732,lychee_26693,lychee_29182,lychee_29705,lychee_30315,lychee_32947,lychee_34201,lychee_35181,lychee_37209,lychee_39707,lychee_40615,lychee_41445,lychee_43168,lychee_43887,ly…
calcium ion transport	biological_process	45	lychee_891,lychee_2486,lychee_3806,lychee_3931,lychee_5142,lychee_6835,lychee_8535,lychee_9831,lychee_11122,lychee_12518,lychee_13466,lychee_15463,lychee_16647,lychee_18416,lychee_19931,lychee_22545,lychee_22781,lychee_25270,lychee_25957,lychee_26504,lychee_28803,lychee_30521,lychee_30681,lychee_30995,lychee_31466,lychee_32581,lychee_33478,lychee_33754,lychee_33849,lychee_36059,lychee_38470,lyche…
response to auxin stimulus	biological_process	45	lychee_1160,lychee_5176,lychee_5222,lychee_5226,lychee_5617,lychee_8321,lychee_8823,lychee_10194,lychee_10745,lychee_12725,lychee_13191,lychee_14409,lychee_15094,lychee_16044,lychee_16594,lychee_18054,lychee_20132,lychee_20450,lychee_23477,lychee_24600,lychee_24841,lychee_25946,lychee_27789,lychee_27947,lychee_29015,lychee_30057,lychee_32578,lychee_32703,lychee_33117,lychee_34220,lychee_34686,lyc…
response to sucrose stimulus	biological_process	45	lychee_3063,lychee_3465,lychee_3684,lychee_5593,lychee_12912,lychee_14269,lychee_14353,lychee_14399,lychee_14454,lychee_18767,lychee_19066,lychee_22920,lychee_23021,lychee_23408,lychee_24732,lychee_27566,lychee_28071,lychee_31254,lychee_35390,lychee_37821,lychee_39779,lychee_43168,lychee_43202,lychee_43215,lychee_43604,lychee_43633,lychee_44050,lychee_44343,lychee_44488,lychee_45302,lychee_45376,…
multidimensional cell growth	biological_process	45	lychee_568,lychee_1630,lychee_2806,lychee_5479,lychee_7116,lychee_7517,lychee_8823,lychee_10194,lychee_11178,lychee_13466,lychee_13598,lychee_13919,lychee_16594,lychee_16876,lychee_17793,lychee_19416,lychee_21465,lychee_21929,lychee_22156,lychee_23021,lychee_27947,lychee_28836,lychee_29015,lychee_29393,lychee_31140,lychee_31924,lychee_32677,lychee_32703,lychee_33128,lychee_33236,lychee_33397,lych…
photosystem II assembly	biological_process	45	lychee_1163,lychee_1978,lychee_3423,lychee_3961,lychee_4955,lychee_4993,lychee_8600,lychee_10129,lychee_10139,lychee_12280,lychee_14138,lychee_14548,lychee_16195,lychee_18058,lychee_19543,lychee_20397,lychee_20622,lychee_22543,lychee_22959,lychee_23178,lychee_23525,lychee_24448,lychee_25350,lychee_27079,lychee_28018,lychee_30490,lychee_32334,lychee_33366,lychee_33820,lychee_33937,lychee_35390,lyc…
seed dormancy process	biological_process	44	lychee_1876,lychee_2764,lychee_5617,lychee_7116,lychee_8199,lychee_10688,lychee_12724,lychee_14001,lychee_15045,lychee_15453,lychee_15984,lychee_19894,lychee_20373,lychee_20695,lychee_24206,lychee_26073,lychee_27905,lychee_27928,lychee_28836,lychee_31140,lychee_33236,lychee_33286,lychee_35359,lychee_35547,lychee_35793,lychee_38100,lychee_38340,lychee_38364,lychee_39495,lychee_40111,lychee_40676,l…
embryo sac egg cell differentiation	biological_process	43	lychee_2443,lychee_3174,lychee_4714,lychee_5067,lychee_6583,lychee_8792,lychee_10719,lychee_12724,lychee_14419,lychee_14916,lychee_19193,lychee_21642,lychee_21849,lychee_21872,lychee_25530,lychee_26073,lychee_27024,lychee_28447,lychee_28664,lychee_28670,lychee_29705,lychee_30590,lychee_30663,lychee_32500,lychee_33117,lychee_34707,lychee_34788,lychee_35397,lychee_35793,lychee_38100,lychee_38241,ly…
auxin mediated signaling pathway	biological_process	43	lychee_3943,lychee_4354,lychee_5549,lychee_6034,lychee_10678,lychee_11274,lychee_11423,lychee_11579,lychee_15886,lychee_16948,lychee_18255,lychee_19603,lychee_21300,lychee_21383,lychee_21649,lychee_24408,lychee_25108,lychee_25635,lychee_27037,lychee_28321,lychee_28792,lychee_29086,lychee_29522,lychee_32259,lychee_33312,lychee_36353,lychee_38753,lychee_39851,lychee_44123,lychee_45854,lychee_47038,…
seed germination	biological_process	43	lychee_1876,lychee_2764,lychee_5617,lychee_6353,lychee_10122,lychee_10688,lychee_11911,lychee_12724,lychee_13354,lychee_14001,lychee_14433,lychee_15453,lychee_17453,lychee_18576,lychee_20373,lychee_20695,lychee_24206,lychee_25791,lychee_26073,lychee_27905,lychee_27928,lychee_33286,lychee_35359,lychee_35547,lychee_35552,lychee_35793,lychee_38100,lychee_38340,lychee_39495,lychee_40111,lychee_40676,…
trichome morphogenesis	biological_process	43	lychee_3936,lychee_4937,lychee_11160,lychee_13479,lychee_15248,lychee_17400,lychee_17950,lychee_19029,lychee_19229,lychee_20042,lychee_21465,lychee_21950,lychee_22156,lychee_22928,lychee_24578,lychee_25332,lychee_25928,lychee_28215,lychee_28769,lychee_29062,lychee_32677,lychee_33286,lychee_33649,lychee_33725,lychee_35054,lychee_35359,lychee_36822,lychee_37066,lychee_39940,lychee_40234,lychee_4031…
glucosinolate biosynthetic process	biological_process	43	lychee_3022,lychee_3423,lychee_4105,lychee_5219,lychee_7218,lychee_7512,lychee_10129,lychee_12280,lychee_12752,lychee_13466,lychee_14746,lychee_14980,lychee_16918,lychee_17106,lychee_17882,lychee_18353,lychee_19202,lychee_21595,lychee_21857,lychee_28018,lychee_31424,lychee_31718,lychee_37828,lychee_38269,lychee_38458,lychee_39307,lychee_39707,lychee_43008,lychee_43604,lychee_44082,lychee_44228,ly…
cellulose biosynthetic process	biological_process	43	lychee_1343,lychee_5812,lychee_9058,lychee_9999,lychee_10353,lychee_12349,lychee_12643,lychee_13466,lychee_13830,lychee_14402,lychee_14486,lychee_14636,lychee_16688,lychee_17897,lychee_18318,lychee_20115,lychee_21489,lychee_27600,lychee_27818,lychee_29308,lychee_30831,lychee_30866,lychee_32659,lychee_32720,lychee_34841,lychee_35051,lychee_38165,lychee_39375,lychee_42834,lychee_45284,lychee_45562,…
regulation of DNA replication	biological_process	42	lychee_301,lychee_1721,lychee_5384,lychee_6502,lychee_7626,lychee_10473,lychee_10719,lychee_11665,lychee_11975,lychee_12028,lychee_13803,lychee_16945,lychee_20961,lychee_21593,lychee_22993,lychee_26073,lychee_26603,lychee_26611,lychee_27259,lychee_29231,lychee_30656,lychee_32500,lychee_32877,lychee_33133,lychee_35397,lychee_36792,lychee_37103,lychee_38241,lychee_39846,lychee_45064,lychee_45712,ly…
methylation-dependent chromatin silencing	biological_process	42	lychee_301,lychee_1721,lychee_1735,lychee_4556,lychee_5384,lychee_5454,lychee_5882,lychee_8501,lychee_10189,lychee_11665,lychee_12028,lychee_13537,lychee_14409,lychee_16945,lychee_17331,lychee_17666,lychee_19193,lychee_19748,lychee_20748,lychee_22235,lychee_22918,lychee_22993,lychee_23279,lychee_26611,lychee_28447,lychee_30450,lychee_31404,lychee_31956,lychee_32578,lychee_33373,lychee_36792,lyche…
reciprocal meiotic recombination	biological_process	41	lychee_301,lychee_1721,lychee_2443,lychee_2686,lychee_3025,lychee_5384,lychee_10316,lychee_10719,lychee_11665,lychee_12028,lychee_15763,lychee_17375,lychee_20961,lychee_21642,lychee_21951,lychee_22993,lychee_24584,lychee_24623,lychee_26073,lychee_28215,lychee_28447,lychee_29062,lychee_29774,lychee_30772,lychee_31251,lychee_31326,lychee_32500,lychee_33286,lychee_35397,lychee_35793,lychee_38241,lyc…
glucuronoxylan metabolic process	biological_process	41	lychee_2264,lychee_2323,lychee_2929,lychee_5891,lychee_7124,lychee_7239,lychee_17101,lychee_17363,lychee_18178,lychee_18237,lychee_18691,lychee_22014,lychee_22539,lychee_23226,lychee_23666,lychee_23969,lychee_25181,lychee_26726,lychee_27534,lychee_28529,lychee_29141,lychee_29774,lychee_30621,lychee_31251,lychee_31326,lychee_31956,lychee_32708,lychee_35877,lychee_39775,lychee_42204,lychee_42950,ly…
post-translational protein modification	biological_process	41	lychee_2927,lychee_6928,lychee_10719,lychee_19698,lychee_21951,lychee_22540,lychee_22918,lychee_25194,lychee_26073,lychee_27259,lychee_27784,lychee_28836,lychee_29243,lychee_29272,lychee_29774,lychee_30590,lychee_31140,lychee_32500,lychee_33122,lychee_34788,lychee_35359,lychee_35397,lychee_35793,lychee_37968,lychee_38241,lychee_38340,lychee_39495,lychee_39655,lychee_40676,lychee_41286,lychee_4267…
protein dephosphorylation	biological_process	40	lychee_975,lychee_1296,lychee_1780,lychee_3837,lychee_3860,lychee_6966,lychee_8030,lychee_11421,lychee_12553,lychee_12845,lychee_13305,lychee_14527,lychee_14577,lychee_15589,lychee_16007,lychee_16415,lychee_16875,lychee_17630,lychee_18875,lychee_20402,lychee_20526,lychee_23296,lychee_23871,lychee_24755,lychee_25881,lychee_27501,lychee_38312,lychee_38829,lychee_39173,lychee_39495,lychee_42673,lych…
chloroplast organization	biological_process	40	lychee_2909,lychee_3883,lychee_6339,lychee_6850,lychee_12249,lychee_13614,lychee_14548,lychee_15091,lychee_15248,lychee_15314,lychee_19546,lychee_22207,lychee_22959,lychee_26140,lychee_27297,lychee_29175,lychee_31906,lychee_32177,lychee_33263,lychee_33366,lychee_34624,lychee_35552,lychee_39173,lychee_39200,lychee_39546,lychee_39636,lychee_40749,lychee_42569,lychee_43161,lychee_43293,lychee_43550,…
determination of bilateral symmetry	biological_process	40	lychee_1721,lychee_3194,lychee_3878,lychee_4556,lychee_5384,lychee_5882,lychee_10189,lychee_11665,lychee_12445,lychee_15188,lychee_16945,lychee_17666,lychee_17992,lychee_20599,lychee_20748,lychee_21642,lychee_22993,lychee_25052,lychee_26936,lychee_28991,lychee_29477,lychee_30140,lychee_30643,lychee_33128,lychee_33397,lychee_36279,lychee_36792,lychee_39317,lychee_39968,lychee_40853,lychee_43230,ly…
xylan biosynthetic process	biological_process	40	lychee_2264,lychee_2323,lychee_2929,lychee_5891,lychee_7124,lychee_7239,lychee_17101,lychee_17363,lychee_18178,lychee_18237,lychee_18691,lychee_22014,lychee_22539,lychee_23226,lychee_23666,lychee_23969,lychee_25181,lychee_26726,lychee_27534,lychee_28529,lychee_29141,lychee_29774,lychee_30621,lychee_31251,lychee_31326,lychee_31956,lychee_32708,lychee_35877,lychee_42204,lychee_42950,lychee_44155,ly…
protein autophosphorylation	biological_process	40	lychee_1176,lychee_6426,lychee_7452,lychee_8952,lychee_11886,lychee_12249,lychee_12280,lychee_13598,lychee_16305,lychee_17704,lychee_25240,lychee_28018,lychee_29688,lychee_30643,lychee_30824,lychee_31443,lychee_31629,lychee_32773,lychee_33351,lychee_35168,lychee_35615,lychee_35728,lychee_36422,lychee_37872,lychee_40075,lychee_43152,lychee_43546,lychee_43604,lychee_44477,lychee_46105,lychee_46306,…
proteasome core complex assembly	biological_process	40	lychee_266,lychee_2502,lychee_2750,lychee_5170,lychee_5206,lychee_5226,lychee_5454,lychee_5712,lychee_8639,lychee_10771,lychee_13628,lychee_14200,lychee_21961,lychee_23279,lychee_23526,lychee_24600,lychee_25972,lychee_28321,lychee_29486,lychee_30914,lychee_33690,lychee_33849,lychee_38977,lychee_40856,lychee_41286,lychee_41478,lychee_43168,lychee_44493,lychee_47242,lychee_47370,lychee_47921,lychee…
pollen tube growth	biological_process	39	lychee_1296,lychee_3609,lychee_5670,lychee_7929,lychee_10291,lychee_12382,lychee_14563,lychee_18635,lychee_20804,lychee_21292,lychee_22231,lychee_23603,lychee_23784,lychee_24486,lychee_26969,lychee_27415,lychee_27565,lychee_27753,lychee_29393,lychee_33066,lychee_33849,lychee_35390,lychee_36207,lychee_36972,lychee_37653,lychee_37697,lychee_39136,lychee_39383,lychee_40931,lychee_44937,lychee_45676,…
metal ion transport	biological_process	39	lychee_2308,lychee_3123,lychee_4386,lychee_5565,lychee_6144,lychee_6307,lychee_8254,lychee_13014,lychee_13191,lychee_16308,lychee_18316,lychee_18708,lychee_19251,lychee_20747,lychee_23519,lychee_23843,lychee_25066,lychee_27746,lychee_28785,lychee_29585,lychee_30397,lychee_32434,lychee_33039,lychee_34172,lychee_36949,lychee_37190,lychee_37659,lychee_38342,lychee_41727,lychee_41740,lychee_46832,lyc…
RNA splicing, via endonucleolytic cleavage and ligation	biological_process	38	lychee_2567,lychee_2925,lychee_3723,lychee_4177,lychee_4413,lychee_5219,lychee_5336,lychee_5882,lychee_9083,lychee_11341,lychee_15453,lychee_18386,lychee_18733,lychee_20365,lychee_20910,lychee_21872,lychee_21961,lychee_22112,lychee_25052,lychee_27905,lychee_28469,lychee_29272,lychee_29328,lychee_30491,lychee_31583,lychee_33608,lychee_37099,lychee_42034,lychee_43012,lychee_43450,lychee_46602,lyche…
N-terminal protein myristoylation	biological_process	38	lychee_1346,lychee_2002,lychee_6772,lychee_7562,lychee_9540,lychee_10316,lychee_12598,lychee_12672,lychee_13073,lychee_14409,lychee_17777,lychee_20748,lychee_23193,lychee_24362,lychee_24369,lychee_25706,lychee_26612,lychee_27197,lychee_30894,lychee_31629,lychee_31976,lychee_33784,lychee_35456,lychee_36907,lychee_38141,lychee_41297,lychee_45065,lychee_45649,lychee_46101,lychee_48844,lychee_49364,l…
response to fructose stimulus	biological_process	38	lychee_3063,lychee_3465,lychee_3684,lychee_5593,lychee_12912,lychee_13466,lychee_14353,lychee_14399,lychee_14454,lychee_16128,lychee_16853,lychee_18767,lychee_22920,lychee_23408,lychee_24229,lychee_24732,lychee_27566,lychee_28071,lychee_31254,lychee_37821,lychee_38470,lychee_39307,lychee_43168,lychee_43202,lychee_44050,lychee_44488,lychee_45376,lychee_46507,lychee_47129,lychee_47845,lychee_48738,…
nitrate transport	biological_process	38	lychee_512,lychee_590,lychee_2264,lychee_3931,lychee_6627,lychee_7360,lychee_12334,lychee_16803,lychee_16918,lychee_17114,lychee_20516,lychee_22040,lychee_23226,lychee_23312,lychee_23969,lychee_25456,lychee_26604,lychee_27753,lychee_32319,lychee_33457,lychee_34983,lychee_35054,lychee_36464,lychee_42201,lychee_43040,lychee_44678,lychee_44759,lychee_45547,lychee_46504,lychee_47127,lychee_47704,lych…
ATP hydrolysis coupled proton transport	biological_process	38	lychee_852,lychee_3806,lychee_4156,lychee_4445,lychee_9324,lychee_11220,lychee_11825,lychee_12193,lychee_13121,lychee_13770,lychee_15291,lychee_16239,lychee_17033,lychee_18416,lychee_20108,lychee_20694,lychee_20895,lychee_26088,lychee_26329,lychee_28434,lychee_29463,lychee_30496,lychee_31133,lychee_32572,lychee_34597,lychee_34939,lychee_35155,lychee_38257,lychee_41018,lychee_41519,lychee_42460,ly…
anaphase	biological_process	38	lychee_301,lychee_1628,lychee_1721,lychee_4025,lychee_5092,lychee_5384,lychee_6502,lychee_10316,lychee_11665,lychee_12028,lychee_13803,lychee_16945,lychee_17073,lychee_20961,lychee_21593,lychee_22993,lychee_25701,lychee_26611,lychee_28447,lychee_29062,lychee_29185,lychee_29231,lychee_30450,lychee_30656,lychee_31404,lychee_32877,lychee_33370,lychee_37420,lychee_39846,lychee_41080,lychee_41865,lych…
microtubule cytoskeleton organization	biological_process	37	lychee_4025,lychee_5092,lychee_6007,lychee_7642,lychee_9694,lychee_10316,lychee_10376,lychee_11037,lychee_12724,lychee_15453,lychee_15458,lychee_16876,lychee_17073,lychee_18354,lychee_20233,lychee_20748,lychee_20961,lychee_21929,lychee_23477,lychee_24114,lychee_25701,lychee_25946,lychee_27842,lychee_29185,lychee_29744,lychee_30830,lychee_36622,lychee_36792,lychee_38100,lychee_40111,lychee_43959,l…
ATP synthesis coupled proton transport	biological_process	37	lychee_783,lychee_852,lychee_1898,lychee_2020,lychee_4445,lychee_9056,lychee_9075,lychee_10043,lychee_11465,lychee_11825,lychee_12134,lychee_12193,lychee_13770,lychee_18416,lychee_20108,lychee_22094,lychee_24706,lychee_25972,lychee_29968,lychee_30496,lychee_32284,lychee_32572,lychee_35155,lychee_41102,lychee_42460,lychee_43243,lychee_45054,lychee_45475,lychee_45655,lychee_47741,lychee_48766,lyche…
mRNA modification	biological_process	37	lychee_331,lychee_3085,lychee_4533,lychee_5385,lychee_6713,lychee_10530,lychee_11501,lychee_12194,lychee_12280,lychee_13071,lychee_13463,lychee_14138,lychee_18203,lychee_19388,lychee_19875,lychee_22556,lychee_23525,lychee_24222,lychee_24816,lychee_26312,lychee_28018,lychee_29707,lychee_30280,lychee_31096,lychee_33263,lychee_33820,lychee_35894,lychee_37622,lychee_38774,lychee_39534,lychee_40137,ly…
intracellular signal transduction	biological_process	37	lychee_1977,lychee_2308,lychee_4541,lychee_5658,lychee_5897,lychee_12249,lychee_12543,lychee_13611,lychee_14408,lychee_16044,lychee_16280,lychee_19830,lychee_20904,lychee_26417,lychee_27721,lychee_28981,lychee_31398,lychee_33960,lychee_36829,lychee_39269,lychee_41808,lychee_41836,lychee_42921,lychee_44109,lychee_45198,lychee_46778,lychee_47930,lychee_49076,lychee_49410,lychee_50084,lychee_51907,l…
leaf development	biological_process	37	lychee_1393,lychee_1876,lychee_2806,lychee_4701,lychee_6800,lychee_7090,lychee_14001,lychee_15236,lychee_16853,lychee_19894,lychee_21915,lychee_24206,lychee_24778,lychee_25849,lychee_26073,lychee_26603,lychee_27905,lychee_28836,lychee_31140,lychee_31264,lychee_33286,lychee_36455,lychee_39495,lychee_41478,lychee_41858,lychee_42673,lychee_45561,lychee_47540,lychee_47632,lychee_49009,lychee_49076,ly…
potassium ion transport	biological_process	36	lychee_891,lychee_5142,lychee_6835,lychee_7840,lychee_9831,lychee_11092,lychee_11122,lychee_12289,lychee_12518,lychee_15086,lychee_15463,lychee_20910,lychee_21578,lychee_22545,lychee_23827,lychee_25270,lychee_27762,lychee_28803,lychee_29803,lychee_30371,lychee_30744,lychee_32243,lychee_32249,lychee_32581,lychee_33262,lychee_34289,lychee_35696,lychee_37879,lychee_45366,lychee_45937,lychee_48106,ly…
ER to Golgi vesicle-mediated transport	biological_process	36	lychee_1655,lychee_5176,lychee_7667,lychee_9178,lychee_10736,lychee_14752,lychee_15486,lychee_17101,lychee_22541,lychee_23989,lychee_24229,lychee_27800,lychee_27818,lychee_28529,lychee_29542,lychee_30379,lychee_32523,lychee_32789,lychee_37254,lychee_38112,lychee_38165,lychee_39128,lychee_39583,lychee_41265,lychee_41652,lychee_43822,lychee_44080,lychee_47370,lychee_47861,lychee_47872,lychee_49777,…
aromatic amino acid family biosynthetic process	biological_process	36	lychee_913,lychee_1293,lychee_3004,lychee_3575,lychee_3961,lychee_4993,lychee_8668,lychee_10507,lychee_12280,lychee_14973,lychee_16550,lychee_17982,lychee_18977,lychee_19471,lychee_20397,lychee_22564,lychee_24448,lychee_27079,lychee_28018,lychee_33509,lychee_37141,lychee_38781,lychee_38903,lychee_39636,lychee_40072,lychee_41253,lychee_41547,lychee_42729,lychee_43662,lychee_43923,lychee_47948,lych…
systemic acquired resistance	biological_process	36	lychee_3678,lychee_4818,lychee_8165,lychee_10747,lychee_12553,lychee_13276,lychee_16132,lychee_16415,lychee_23265,lychee_24732,lychee_26612,lychee_26693,lychee_27691,lychee_27842,lychee_28204,lychee_30315,lychee_32508,lychee_32947,lychee_34201,lychee_35788,lychee_37209,lychee_39660,lychee_39707,lychee_41445,lychee_43168,lychee_43887,lychee_44343,lychee_46357,lychee_49213,lychee_50813,lychee_51058…
meristem initiation	biological_process	36	lychee_3194,lychee_3878,lychee_4556,lychee_5882,lychee_10189,lychee_12445,lychee_15188,lychee_16945,lychee_17666,lychee_17950,lychee_17992,lychee_20599,lychee_20748,lychee_21642,lychee_21973,lychee_25052,lychee_26936,lychee_28991,lychee_30140,lychee_32677,lychee_33128,lychee_33397,lychee_35054,lychee_36279,lychee_36792,lychee_39317,lychee_39968,lychee_40853,lychee_44357,lychee_48284,lychee_50574,…
response to nitrate	biological_process	36	lychee_512,lychee_590,lychee_2264,lychee_3678,lychee_3931,lychee_6627,lychee_7360,lychee_12334,lychee_13466,lychee_16918,lychee_17114,lychee_20516,lychee_22040,lychee_23226,lychee_23312,lychee_23969,lychee_25456,lychee_26604,lychee_31739,lychee_32319,lychee_34983,lychee_35054,lychee_36464,lychee_42201,lychee_43040,lychee_44759,lychee_45547,lychee_46504,lychee_47127,lychee_47704,lychee_47773,lyche…
chlorophyll biosynthetic process	biological_process	36	lychee_913,lychee_1121,lychee_3097,lychee_3575,lychee_4955,lychee_4993,lychee_5955,lychee_6257,lychee_6716,lychee_8199,lychee_8588,lychee_10507,lychee_15984,lychee_17704,lychee_18058,lychee_18646,lychee_20397,lychee_23021,lychee_23688,lychee_24954,lychee_26829,lychee_27467,lychee_29499,lychee_35390,lychee_36368,lychee_38458,lychee_40930,lychee_41253,lychee_43624,lychee_45806,lychee_49706,lychee_4…
protein import into peroxisome matrix	biological_process	36	lychee_347,lychee_3037,lychee_4523,lychee_4976,lychee_7278,lychee_7471,lychee_8692,lychee_10522,lychee_11161,lychee_12695,lychee_15052,lychee_16353,lychee_17016,lychee_20862,lychee_21467,lychee_24369,lychee_24752,lychee_25160,lychee_27478,lychee_28558,lychee_29062,lychee_37287,lychee_38055,lychee_39509,lychee_41835,lychee_42326,lychee_44488,lychee_45649,lychee_46232,lychee_48154,lychee_50209,lych…
negative regulation of programmed cell death	biological_process	36	lychee_4372,lychee_4924,lychee_5176,lychee_5617,lychee_9178,lychee_10736,lychee_10808,lychee_11449,lychee_11911,lychee_15486,lychee_18405,lychee_22541,lychee_22818,lychee_24229,lychee_28321,lychee_29542,lychee_29677,lychee_31178,lychee_31498,lychee_32523,lychee_32789,lychee_33824,lychee_34856,lychee_35775,lychee_38183,lychee_38506,lychee_40615,lychee_41652,lychee_43822,lychee_47861,lychee_48253,l…
anthocyanin accumulation in tissues in response to UV light	biological_process	36	lychee_2806,lychee_5479,lychee_7116,lychee_7517,lychee_8823,lychee_11178,lychee_13466,lychee_13598,lychee_13919,lychee_17793,lychee_19416,lychee_21997,lychee_22575,lychee_23021,lychee_28836,lychee_29015,lychee_29393,lychee_31140,lychee_31924,lychee_33128,lychee_33236,lychee_33397,lychee_35390,lychee_36400,lychee_38364,lychee_38470,lychee_38825,lychee_40931,lychee_46306,lychee_48497,lychee_50589,l…
cell wall organization	biological_process	36	lychee_2806,lychee_5479,lychee_7517,lychee_8823,lychee_11178,lychee_13466,lychee_13919,lychee_17400,lychee_17950,lychee_19029,lychee_20042,lychee_23021,lychee_25332,lychee_28215,lychee_28769,lychee_29015,lychee_29393,lychee_31924,lychee_32677,lychee_33128,lychee_33397,lychee_35054,lychee_36400,lychee_40234,lychee_40314,lychee_40931,lychee_48497,lychee_50589,lychee_52419,lychee_55344,lychee_55661,…
carbohydrate transport	biological_process	35	lychee_1474,lychee_2679,lychee_5490,lychee_6082,lychee_6768,lychee_7769,lychee_9464,lychee_10288,lychee_10744,lychee_11537,lychee_15837,lychee_16058,lychee_16303,lychee_20745,lychee_25640,lychee_26975,lychee_27960,lychee_29014,lychee_29139,lychee_30000,lychee_31583,lychee_34097,lychee_34239,lychee_34422,lychee_37007,lychee_37260,lychee_38834,lychee_50101,lychee_50326,lychee_51651,lychee_52339,lyc…
response to light stimulus	biological_process	35	lychee_632,lychee_741,lychee_6170,lychee_6986,lychee_10221,lychee_15170,lychee_15524,lychee_16803,lychee_17378,lychee_18646,lychee_20022,lychee_20921,lychee_24957,lychee_29499,lychee_30418,lychee_31554,lychee_33457,lychee_33789,lychee_33894,lychee_36368,lychee_37821,lychee_38084,lychee_38458,lychee_40535,lychee_41903,lychee_43161,lychee_43572,lychee_45976,lychee_47351,lychee_47666,lychee_50932,ly…
pollen development	biological_process	35	lychee_2750,lychee_3037,lychee_3159,lychee_5222,lychee_5244,lychee_7719,lychee_10719,lychee_16945,lychee_17357,lychee_17996,lychee_22416,lychee_26073,lychee_26372,lychee_26603,lychee_27259,lychee_32500,lychee_35397,lychee_35793,lychee_38241,lychee_41018,lychee_45064,lychee_45712,lychee_47271,lychee_48526,lychee_49693,lychee_50037,lychee_50284,lychee_51155,lychee_52599,lychee_52665,lychee_53963,ly…
virus induced gene silencing	biological_process	35	lychee_4556,lychee_5882,lychee_7642,lychee_9694,lychee_10189,lychee_11037,lychee_12724,lychee_14409,lychee_16945,lychee_17666,lychee_17992,lychee_18354,lychee_20748,lychee_21961,lychee_24001,lychee_24114,lychee_25052,lychee_26073,lychee_27905,lychee_29477,lychee_31877,lychee_33347,lychee_36455,lychee_36792,lychee_38100,lychee_40111,lychee_40853,lychee_43959,lychee_45074,lychee_46722,lychee_48356,…
gravitropism	biological_process	35	lychee_3037,lychee_7310,lychee_7642,lychee_9694,lychee_10113,lychee_11037,lychee_15617,lychee_17025,lychee_18354,lychee_20748,lychee_24114,lychee_28836,lychee_29062,lychee_31140,lychee_31251,lychee_31326,lychee_31778,lychee_31956,lychee_33690,lychee_36389,lychee_39475,lychee_40202,lychee_42950,lychee_45579,lychee_45854,lychee_46722,lychee_47957,lychee_50134,lychee_50574,lychee_51155,lychee_52444,…
stomatal complex morphogenesis	biological_process	35	lychee_1400,lychee_2806,lychee_3423,lychee_4105,lychee_6220,lychee_7283,lychee_13463,lychee_14286,lychee_14686,lychee_14973,lychee_15647,lychee_16132,lychee_19070,lychee_19191,lychee_23525,lychee_26887,lychee_26969,lychee_28747,lychee_29470,lychee_31197,lychee_31740,lychee_32245,lychee_33263,lychee_33820,lychee_38903,lychee_38957,lychee_43604,lychee_45579,lychee_45806,lychee_47542,lychee_50821,ly…
cullin deneddylation	biological_process	35	lychee_2764,lychee_4232,lychee_4308,lychee_7064,lychee_10113,lychee_10264,lychee_10688,lychee_11299,lychee_11780,lychee_14411,lychee_21099,lychee_21270,lychee_23477,lychee_24001,lychee_25946,lychee_26165,lychee_29486,lychee_29774,lychee_30590,lychee_33286,lychee_34220,lychee_34788,lychee_35359,lychee_36370,lychee_36679,lychee_36792,lychee_39745,lychee_39851,lychee_40676,lychee_40785,lychee_40901,…
carotenoid biosynthetic process	biological_process	35	lychee_3097,lychee_4955,lychee_5739,lychee_5955,lychee_6257,lychee_6850,lychee_8654,lychee_10507,lychee_18646,lychee_23021,lychee_23688,lychee_25290,lychee_27467,lychee_28959,lychee_29499,lychee_31443,lychee_32286,lychee_33730,lychee_35168,lychee_35569,lychee_35936,lychee_38458,lychee_38686,lychee_43624,lychee_45760,lychee_45806,lychee_47705,lychee_47744,lychee_48110,lychee_49231,lychee_49988,lyc…
sterol biosynthetic process	biological_process	35	lychee_1441,lychee_2804,lychee_4303,lychee_7076,lychee_8823,lychee_11318,lychee_12969,lychee_13987,lychee_14343,lychee_16712,lychee_17805,lychee_18184,lychee_18827,lychee_19416,lychee_20239,lychee_20415,lychee_20776,lychee_21642,lychee_21931,lychee_22364,lychee_22781,lychee_24131,lychee_29015,lychee_30831,lychee_34262,lychee_36631,lychee_40766,lychee_46089,lychee_47903,lychee_48497,lychee_52184,l…
cell differentiation	biological_process	35	lychee_331,lychee_913,lychee_1978,lychee_2212,lychee_3575,lychee_3723,lychee_4993,lychee_6865,lychee_8214,lychee_10507,lychee_13071,lychee_13636,lychee_15458,lychee_16305,lychee_18203,lychee_19388,lychee_19543,lychee_20397,lychee_22543,lychee_23178,lychee_23525,lychee_24038,lychee_30830,lychee_32286,lychee_33351,lychee_37619,lychee_40137,lychee_41253,lychee_41825,lychee_44351,lychee_45760,lychee_…
chromatin silencing by small RNA	biological_process	35	lychee_301,lychee_1721,lychee_1735,lychee_5384,lychee_11665,lychee_12028,lychee_13537,lychee_16945,lychee_17331,lychee_17666,lychee_19193,lychee_19748,lychee_22235,lychee_22993,lychee_26611,lychee_27259,lychee_28447,lychee_29774,lychee_30450,lychee_31251,lychee_31326,lychee_31404,lychee_31956,lychee_33373,lychee_36792,lychee_41865,lychee_42950,lychee_44720,lychee_45712,lychee_46989,lychee_47816,l…
mRNA splicing, via spliceosome	biological_process	34	lychee_55,lychee_373,lychee_2130,lychee_2927,lychee_3385,lychee_4417,lychee_5005,lychee_6583,lychee_9235,lychee_11475,lychee_14916,lychee_15453,lychee_19193,lychee_19571,lychee_20748,lychee_22540,lychee_26128,lychee_26486,lychee_29243,lychee_30590,lychee_35359,lychee_38340,lychee_39495,lychee_40676,lychee_41286,lychee_41537,lychee_42673,lychee_43835,lychee_44451,lychee_46142,lychee_47318,lychee_4…
cation transport	biological_process	34	lychee_2067,lychee_5353,lychee_5721,lychee_6423,lychee_6457,lychee_7410,lychee_9086,lychee_11020,lychee_11759,lychee_15943,lychee_17101,lychee_17238,lychee_17629,lychee_22042,lychee_28158,lychee_28529,lychee_29809,lychee_31113,lychee_32287,lychee_35102,lychee_35144,lychee_35859,lychee_36790,lychee_39132,lychee_39142,lychee_39398,lychee_41305,lychee_41511,lychee_44086,lychee_48279,lychee_49818,lyc…
sugar mediated signaling pathway	biological_process	34	lychee_1876,lychee_2764,lychee_3218,lychee_10688,lychee_11910,lychee_12724,lychee_15453,lychee_17848,lychee_19571,lychee_20373,lychee_20695,lychee_26073,lychee_27905,lychee_27928,lychee_31471,lychee_33286,lychee_35359,lychee_35547,lychee_35793,lychee_38100,lychee_38340,lychee_39495,lychee_40111,lychee_40676,lychee_41286,lychee_42673,lychee_43624,lychee_43959,lychee_45419,lychee_46551,lychee_46602…
cellular macromolecule metabolic process	biological_process	34	lychee_3891,lychee_7548,lychee_7899,lychee_10763,lychee_15068,lychee_15232,lychee_15537,lychee_16166,lychee_18561,lychee_20298,lychee_22019,lychee_22170,lychee_27269,lychee_30120,lychee_32688,lychee_35480,lychee_40533,lychee_40966,lychee_42020,lychee_44256,lychee_44318,lychee_45584,lychee_49043,lychee_51162,lychee_51502,lychee_51648,lychee_54114,lychee_54665,lychee_55846,lychee_56335,lychee_56573…
G2 phase of mitotic cell cycle	biological_process	33	lychee_2764,lychee_4232,lychee_4308,lychee_10113,lychee_10264,lychee_10688,lychee_11299,lychee_11780,lychee_14411,lychee_21099,lychee_23477,lychee_24001,lychee_25946,lychee_26165,lychee_29486,lychee_29774,lychee_30590,lychee_33286,lychee_34220,lychee_34788,lychee_35359,lychee_36370,lychee_36679,lychee_36792,lychee_39745,lychee_39851,lychee_40676,lychee_40785,lychee_40901,lychee_44167,lychee_46602…
nuclear-transcribed mRNA catabolic process	biological_process	33	lychee_347,lychee_1018,lychee_3938,lychee_4523,lychee_5791,lychee_6284,lychee_6542,lychee_6910,lychee_7179,lychee_11566,lychee_12971,lychee_16632,lychee_17780,lychee_22689,lychee_22918,lychee_25160,lychee_27086,lychee_27757,lychee_28540,lychee_30185,lychee_31956,lychee_32578,lychee_37327,lychee_41095,lychee_43623,lychee_43667,lychee_44281,lychee_46063,lychee_46713,lychee_50209,lychee_50413,lychee…
plant-type cell wall organization	biological_process	33	lychee_802,lychee_7116,lychee_9279,lychee_10673,lychee_12969,lychee_13598,lychee_16099,lychee_16368,lychee_17793,lychee_19416,lychee_20320,lychee_24161,lychee_25504,lychee_26719,lychee_26887,lychee_27244,lychee_28836,lychee_30853,lychee_31140,lychee_32112,lychee_32245,lychee_33236,lychee_34006,lychee_38364,lychee_46306,lychee_49817,lychee_51137,lychee_51536,lychee_52478,lychee_54755,lychee_56065,…
ovule development	biological_process	33	lychee_554,lychee_2212,lychee_3159,lychee_3475,lychee_3883,lychee_5245,lychee_5670,lychee_6339,lychee_8214,lychee_13430,lychee_13614,lychee_15314,lychee_15647,lychee_16945,lychee_18635,lychee_20695,lychee_21648,lychee_22543,lychee_23021,lychee_23256,lychee_26969,lychee_28747,lychee_33263,lychee_34103,lychee_34624,lychee_35390,lychee_36972,lychee_39200,lychee_39636,lychee_46242,lychee_46570,lychee…
response to karrikin	biological_process	33	lychee_5244,lychee_6170,lychee_12933,lychee_14399,lychee_14611,lychee_20022,lychee_22377,lychee_22920,lychee_23258,lychee_25849,lychee_30165,lychee_30771,lychee_31268,lychee_32107,lychee_34686,lychee_37981,lychee_38084,lychee_38422,lychee_38850,lychee_38943,lychee_39655,lychee_39779,lychee_40535,lychee_41350,lychee_42512,lychee_43633,lychee_44176,lychee_46553,lychee_48526,lychee_48614,lychee_4974…
protein targeting to mitochondrion	biological_process	32	lychee_3550,lychee_4713,lychee_5514,lychee_7814,lychee_8635,lychee_8766,lychee_10719,lychee_10774,lychee_11550,lychee_12506,lychee_15965,lychee_19307,lychee_19463,lychee_21737,lychee_23583,lychee_24132,lychee_32099,lychee_32500,lychee_35172,lychee_35397,lychee_36807,lychee_38241,lychee_39339,lychee_39745,lychee_42079,lychee_46781,lychee_47809,lychee_49472,lychee_52851,lychee_55071,lychee_55999,ly…
cell proliferation	biological_process	32	lychee_301,lychee_952,lychee_1628,lychee_6502,lychee_6865,lychee_10316,lychee_12028,lychee_13803,lychee_16945,lychee_17073,lychee_20961,lychee_21593,lychee_23153,lychee_26603,lychee_30656,lychee_31877,lychee_32877,lychee_36792,lychee_39846,lychee_47271,lychee_47519,lychee_48356,lychee_50112,lychee_50284,lychee_50289,lychee_50941,lychee_52665,lychee_54922,lychee_57756,lychee_57965,lychee_58007,lyc…
negative regulation of defense response	biological_process	32	lychee_3423,lychee_4372,lychee_5110,lychee_5617,lychee_9233,lychee_10808,lychee_11911,lychee_14752,lychee_16803,lychee_16918,lychee_18405,lychee_19193,lychee_21595,lychee_28321,lychee_32800,lychee_33457,lychee_33784,lychee_36449,lychee_37360,lychee_38506,lychee_39144,lychee_39707,lychee_40615,lychee_43791,lychee_45065,lychee_46357,lychee_47804,lychee_51058,lychee_52572,lychee_52849,lychee_52860,l…
hydrogen peroxide catabolic process	biological_process	32	lychee_3558,lychee_4955,lychee_5655,lychee_7175,lychee_8600,lychee_11863,lychee_11911,lychee_14009,lychee_15323,lychee_15488,lychee_16853,lychee_20112,lychee_22763,lychee_24418,lychee_25581,lychee_29677,lychee_31987,lychee_33824,lychee_34626,lychee_34633,lychee_35539,lychee_38183,lychee_38458,lychee_39307,lychee_42013,lychee_44228,lychee_47106,lychee_49693,lychee_50218,lychee_50902,lychee_51542,l…
positive regulation of catalytic activity	biological_process	32	lychee_3655,lychee_6463,lychee_6716,lychee_10129,lychee_10530,lychee_12526,lychee_14686,lychee_14746,lychee_16128,lychee_16945,lychee_17106,lychee_18733,lychee_19543,lychee_23798,lychee_29920,lychee_31096,lychee_31443,lychee_35168,lychee_38458,lychee_43008,lychee_43604,lychee_44516,lychee_45673,lychee_47542,lychee_47744,lychee_49911,lychee_51155,lychee_52474,lychee_53781,lychee_54867,lychee_55383…
photoperiodism, flowering	biological_process	32	lychee_2567,lychee_3037,lychee_4701,lychee_5479,lychee_7562,lychee_9279,lychee_9450,lychee_12694,lychee_13193,lychee_16006,lychee_18768,lychee_19741,lychee_22378,lychee_24369,lychee_36907,lychee_39165,lychee_41281,lychee_42289,lychee_42734,lychee_43092,lychee_45649,lychee_46063,lychee_48844,lychee_49406,lychee_50102,lychee_50413,lychee_51611,lychee_52236,lychee_52322,lychee_53615,lychee_54525,lyc…
regulation of cellular process	biological_process	32	lychee_614,lychee_924,lychee_2637,lychee_2856,lychee_3106,lychee_5163,lychee_5829,lychee_6301,lychee_6995,lychee_8059,lychee_14219,lychee_19126,lychee_21332,lychee_22016,lychee_23461,lychee_30180,lychee_33444,lychee_34229,lychee_37238,lychee_37457,lychee_38951,lychee_41128,lychee_49130,lychee_50211,lychee_51472,lychee_51480,lychee_51776,lychee_52607,lychee_52970,lychee_53682,lychee_55097,lychee_5…
mRNA processing	biological_process	31	lychee_1472,lychee_5513,lychee_5874,lychee_6746,lychee_11156,lychee_13354,lychee_14433,lychee_17453,lychee_18576,lychee_18640,lychee_20703,lychee_21804,lychee_23004,lychee_26588,lychee_30727,lychee_31443,lychee_33973,lychee_35168,lychee_36863,lychee_37988,lychee_38667,lychee_39640,lychee_43946,lychee_44199,lychee_44698,lychee_44964,lychee_46889,lychee_47744,lychee_49842,lychee_54540,lychee_55064
protein import into nucleus	biological_process	31	lychee_6583,lychee_10316,lychee_11731,lychee_12724,lychee_21099,lychee_23181,lychee_23360,lychee_23582,lychee_25701,lychee_29542,lychee_29988,lychee_30590,lychee_30878,lychee_35133,lychee_35172,lychee_35720,lychee_38100,lychee_40678,lychee_41286,lychee_41652,lychee_42848,lychee_43959,lychee_44251,lychee_45419,lychee_45446,lychee_47035,lychee_49350,lychee_49472,lychee_54173,lychee_54785,lychee_565…
water transport	biological_process	31	lychee_2323,lychee_3022,lychee_4769,lychee_5454,lychee_6217,lychee_8351,lychee_9034,lychee_10122,lychee_12752,lychee_13466,lychee_14200,lychee_16128,lychee_16853,lychee_19202,lychee_23279,lychee_23832,lychee_24229,lychee_28959,lychee_30853,lychee_30914,lychee_37821,lychee_38470,lychee_38977,lychee_39307,lychee_41377,lychee_48948,lychee_49209,lychee_52810,lychee_52920,lychee_56162,lychee_57017
transmembrane receptor protein tyrosine kinase signaling pathway	biological_process	31	lychee_1735,lychee_4420,lychee_7116,lychee_7167,lychee_7517,lychee_12969,lychee_13537,lychee_17331,lychee_19070,lychee_20515,lychee_28836,lychee_30140,lychee_31140,lychee_31260,lychee_31740,lychee_32210,lychee_33128,lychee_33236,lychee_33397,lychee_35002,lychee_38364,lychee_38506,lychee_39317,lychee_39648,lychee_41646,lychee_47264,lychee_48733,lychee_51137,lychee_52478,lychee_53297,lychee_53762
response to ethylene stimulus	biological_process	31	lychee_1630,lychee_1721,lychee_5176,lychee_5384,lychee_6172,lychee_11665,lychee_11911,lychee_20231,lychee_20620,lychee_22993,lychee_32800,lychee_34686,lychee_37979,lychee_39707,lychee_40363,lychee_41445,lychee_42512,lychee_42632,lychee_43572,lychee_44217,lychee_45198,lychee_45205,lychee_46357,lychee_47816,lychee_48253,lychee_49380,lychee_50084,lychee_52419,lychee_56172,lychee_56430,lychee_58028
chloroplast relocation	biological_process	31	lychee_1163,lychee_1978,lychee_2212,lychee_3961,lychee_4955,lychee_5955,lychee_8214,lychee_8600,lychee_10139,lychee_10507,lychee_12280,lychee_19471,lychee_20522,lychee_22543,lychee_24251,lychee_25882,lychee_27319,lychee_28018,lychee_32042,lychee_33509,lychee_33937,lychee_36550,lychee_37972,lychee_38781,lychee_43604,lychee_44351,lychee_45760,lychee_47542,lychee_48110,lychee_49869,lychee_53193
cell tip growth	biological_process	31	lychee_2806,lychee_5479,lychee_7116,lychee_7517,lychee_8823,lychee_11178,lychee_13466,lychee_13598,lychee_13919,lychee_17793,lychee_19416,lychee_23021,lychee_23082,lychee_28836,lychee_29015,lychee_31140,lychee_31924,lychee_33128,lychee_33236,lychee_33397,lychee_36400,lychee_38364,lychee_38470,lychee_46306,lychee_48497,lychee_49144,lychee_50589,lychee_51137,lychee_51536,lychee_52478,lychee_55926
methylglyoxal catabolic process to D-lactate	biological_process	31	lychee_7549,lychee_11111,lychee_11617,lychee_12644,lychee_16456,lychee_17337,lychee_19193,lychee_19889,lychee_20223,lychee_23198,lychee_24187,lychee_24405,lychee_25972,lychee_26434,lychee_28279,lychee_31443,lychee_31518,lychee_32049,lychee_32380,lychee_33684,lychee_34076,lychee_35168,lychee_36807,lychee_36861,lychee_38360,lychee_38493,lychee_43215,lychee_43478,lychee_47744,lychee_49125,lychee_524…
actin nucleation	biological_process	31	lychee_11160,lychee_17400,lychee_17950,lychee_19029,lychee_20042,lychee_21950,lychee_24578,lychee_25332,lychee_25928,lychee_28215,lychee_28447,lychee_28769,lychee_29231,lychee_31614,lychee_32677,lychee_33725,lychee_35054,lychee_35359,lychee_39940,lychee_40234,lychee_40314,lychee_40676,lychee_41865,lychee_52419,lychee_55344,lychee_55661,lychee_56192,lychee_57142,lychee_57756,lychee_57839,lychee_58…
chromatin silencing	biological_process	30	lychee_2308,lychee_7642,lychee_9694,lychee_10473,lychee_11037,lychee_11975,lychee_15453,lychee_16558,lychee_18354,lychee_20961,lychee_21648,lychee_23297,lychee_23477,lychee_24001,lychee_25946,lychee_27299,lychee_28991,lychee_29231,lychee_31877,lychee_36601,lychee_40111,lychee_48195,lychee_50112,lychee_50284,lychee_50289,lychee_51603,lychee_52419,lychee_52665,lychee_57756,lychee_57839
protein N-linked glycosylation	biological_process	30	lychee_887,lychee_4085,lychee_5202,lychee_6034,lychee_11365,lychee_12289,lychee_15322,lychee_20059,lychee_24840,lychee_27478,lychee_29522,lychee_30621,lychee_31369,lychee_31629,lychee_38141,lychee_39588,lychee_40905,lychee_43623,lychee_44155,lychee_44416,lychee_48518,lychee_50132,lychee_50413,lychee_50511,lychee_50800,lychee_50822,lychee_53079,lychee_53289,lychee_57755,lychee_57839
protein targeting to vacuole	biological_process	30	lychee_2051,lychee_2717,lychee_3159,lychee_3806,lychee_4769,lychee_5202,lychee_5479,lychee_7881,lychee_8351,lychee_9034,lychee_13738,lychee_15457,lychee_20321,lychee_21481,lychee_22623,lychee_22862,lychee_24752,lychee_28558,lychee_34029,lychee_34076,lychee_38285,lychee_41297,lychee_42472,lychee_44155,lychee_46232,lychee_47752,lychee_47861,lychee_48518,lychee_52810,lychee_54058
phosphatidylglycerol biosynthetic process	biological_process	30	lychee_796,lychee_2212,lychee_3097,lychee_6339,lychee_6716,lychee_8214,lychee_10530,lychee_12944,lychee_13024,lychee_14686,lychee_15293,lychee_19471,lychee_23543,lychee_23688,lychee_27467,lychee_28747,lychee_31096,lychee_37630,lychee_38458,lychee_38781,lychee_38903,lychee_39200,lychee_40567,lychee_41494,lychee_43624,lychee_45806,lychee_52849,lychee_54028,lychee_56795,lychee_57016
ATP biosynthetic process	biological_process	30	lychee_2256,lychee_3343,lychee_6256,lychee_6307,lychee_11002,lychee_11017,lychee_11827,lychee_14694,lychee_17629,lychee_22042,lychee_24767,lychee_25233,lychee_25546,lychee_26504,lychee_26535,lychee_27348,lychee_30929,lychee_33411,lychee_34314,lychee_35144,lychee_36902,lychee_38977,lychee_42945,lychee_47001,lychee_52112,lychee_53897,lychee_54099,lychee_55489,lychee_56749,lychee_57439
synapsis	biological_process	30	lychee_301,lychee_1721,lychee_2443,lychee_3025,lychee_5384,lychee_10316,lychee_10719,lychee_11665,lychee_12028,lychee_15763,lychee_17375,lychee_20961,lychee_21642,lychee_21951,lychee_22993,lychee_24623,lychee_26073,lychee_28447,lychee_29062,lychee_32500,lychee_35397,lychee_38241,lychee_39173,lychee_43790,lychee_45746,lychee_47816,lychee_50289,lychee_55200,lychee_57756,lychee_57965
cell-cell signaling	biological_process	30	lychee_3330,lychee_4556,lychee_5882,lychee_7642,lychee_9616,lychee_9694,lychee_10189,lychee_11037,lychee_12724,lychee_14409,lychee_16945,lychee_17666,lychee_17992,lychee_18354,lychee_20748,lychee_24001,lychee_25052,lychee_26073,lychee_31877,lychee_32247,lychee_36792,lychee_38100,lychee_40111,lychee_40853,lychee_43959,lychee_45074,lychee_50284,lychee_52665,lychee_54553,lychee_57839
methionine biosynthetic process	biological_process	30	lychee_1459,lychee_2567,lychee_4177,lychee_5219,lychee_7317,lychee_9083,lychee_11341,lychee_15453,lychee_18386,lychee_20365,lychee_20910,lychee_21961,lychee_25052,lychee_27905,lychee_29328,lychee_31583,lychee_33608,lychee_35718,lychee_37099,lychee_37495,lychee_42031,lychee_44034,lychee_45586,lychee_46602,lychee_48356,lychee_49364,lychee_52381,lychee_56065,lychee_56797,lychee_57784
cysteine biosynthetic process	biological_process	30	lychee_913,lychee_1230,lychee_2195,lychee_3575,lychee_4993,lychee_5577,lychee_10507,lychee_13466,lychee_13919,lychee_16107,lychee_16853,lychee_20365,lychee_20397,lychee_20599,lychee_20622,lychee_21595,lychee_22029,lychee_24405,lychee_27085,lychee_31197,lychee_32380,lychee_38957,lychee_41253,lychee_41858,lychee_42807,lychee_45776,lychee_45808,lychee_47804,lychee_56795,lychee_58474
lipid storage	biological_process	30	lychee_1876,lychee_2764,lychee_10688,lychee_12724,lychee_15453,lychee_16107,lychee_20373,lychee_20695,lychee_26073,lychee_27905,lychee_27928,lychee_33286,lychee_35359,lychee_35547,lychee_35793,lychee_38100,lychee_38340,lychee_39495,lychee_40111,lychee_40676,lychee_41286,lychee_41998,lychee_42673,lychee_43624,lychee_43959,lychee_45419,lychee_46602,lychee_54889,lychee_56295,lychee_56507
cell wall modification	biological_process	30	lychee_9279,lychee_10673,lychee_11123,lychee_13564,lychee_14786,lychee_16099,lychee_16368,lychee_16448,lychee_17598,lychee_19027,lychee_19353,lychee_22543,lychee_22624,lychee_22850,lychee_25052,lychee_26045,lychee_27244,lychee_30853,lychee_31610,lychee_32112,lychee_33539,lychee_34006,lychee_34900,lychee_38645,lychee_41905,lychee_43025,lychee_45706,lychee_47424,lychee_56432,lychee_58302
regulation of cell cycle	biological_process	30	lychee_2777,lychee_4299,lychee_4438,lychee_6036,lychee_6502,lychee_10473,lychee_10719,lychee_11975,lychee_12958,lychee_13803,lychee_16945,lychee_21593,lychee_26077,lychee_27259,lychee_30656,lychee_32500,lychee_35397,lychee_36792,lychee_37103,lychee_38241,lychee_41281,lychee_45064,lychee_45712,lychee_46614,lychee_47519,lychee_51611,lychee_52236,lychee_54922,lychee_55279,lychee_56982
ion transport	biological_process	29	lychee_350,lychee_1368,lychee_5381,lychee_8814,lychee_9038,lychee_11785,lychee_11831,lychee_14961,lychee_15921,lychee_21575,lychee_24779,lychee_25987,lychee_27255,lychee_27940,lychee_29110,lychee_30468,lychee_32595,lychee_37762,lychee_39248,lychee_43943,lychee_44008,lychee_44744,lychee_48385,lychee_54325,lychee_54973,lychee_55846,lychee_56677,lychee_57704,lychee_58579
toxin catabolic process	biological_process	29	lychee_2502,lychee_5206,lychee_5712,lychee_6073,lychee_8635,lychee_12219,lychee_13628,lychee_15488,lychee_21682,lychee_23408,lychee_28215,lychee_29132,lychee_29486,lychee_30778,lychee_33849,lychee_37026,lychee_37120,lychee_40856,lychee_40901,lychee_41203,lychee_41478,lychee_44050,lychee_45211,lychee_45376,lychee_45523,lychee_47370,lychee_55344,lychee_56315,lychee_58291
proteasomal ubiquitin-dependent protein catabolic process	biological_process	29	lychee_2502,lychee_5206,lychee_5226,lychee_5712,lychee_7278,lychee_11161,lychee_13628,lychee_16353,lychee_21467,lychee_23153,lychee_24600,lychee_26248,lychee_29486,lychee_29774,lychee_32771,lychee_33117,lychee_33849,lychee_37287,lychee_37983,lychee_38055,lychee_39509,lychee_40856,lychee_41478,lychee_46481,lychee_46781,lychee_47370,lychee_48738,lychee_49155,lychee_58353
response to freezing	biological_process	29	lychee_1876,lychee_2764,lychee_10688,lychee_12724,lychee_15453,lychee_20373,lychee_20695,lychee_26073,lychee_27905,lychee_27928,lychee_28258,lychee_33286,lychee_35359,lychee_35547,lychee_35793,lychee_38100,lychee_38340,lychee_39495,lychee_40111,lychee_40676,lychee_41286,lychee_42673,lychee_43624,lychee_43959,lychee_45419,lychee_46602,lychee_54889,lychee_56295,lychee_56507
phosphorelay signal transduction system	biological_process	28	lychee_7133,lychee_7311,lychee_12543,lychee_14012,lychee_16280,lychee_17174,lychee_17926,lychee_20904,lychee_26417,lychee_27436,lychee_33960,lychee_36829,lychee_37036,lychee_37816,lychee_41808,lychee_43383,lychee_44002,lychee_44902,lychee_46337,lychee_46778,lychee_47613,lychee_49410,lychee_49426,lychee_50802,lychee_51193,lychee_53725,lychee_55495,lychee_57757
DNA recombination	biological_process	28	lychee_6380,lychee_6601,lychee_7573,lychee_8221,lychee_10354,lychee_12872,lychee_14979,lychee_16054,lychee_16583,lychee_19293,lychee_19384,lychee_20071,lychee_22550,lychee_27070,lychee_30151,lychee_30634,lychee_30859,lychee_33469,lychee_35614,lychee_37103,lychee_38153,lychee_38235,lychee_40027,lychee_46602,lychee_47546,lychee_48890,lychee_50244,lychee_52839
iron ion transport	biological_process	28	lychee_512,lychee_590,lychee_2264,lychee_2323,lychee_7360,lychee_7948,lychee_15175,lychee_17114,lychee_22809,lychee_23226,lychee_23969,lychee_29138,lychee_32319,lychee_34983,lychee_35054,lychee_36019,lychee_36464,lychee_44205,lychee_45547,lychee_46504,lychee_47127,lychee_47648,lychee_47704,lychee_48731,lychee_54601,lychee_55046,lychee_56162,lychee_57830
oligopeptide transport	biological_process	28	lychee_2572,lychee_2700,lychee_3489,lychee_10736,lychee_13460,lychee_15486,lychee_15636,lychee_16532,lychee_17274,lychee_17954,lychee_18912,lychee_20066,lychee_20267,lychee_26080,lychee_26397,lychee_27939,lychee_31136,lychee_32523,lychee_40798,lychee_43478,lychee_43822,lychee_44843,lychee_48825,lychee_50260,lychee_50807,lychee_53386,lychee_54884,lychee_56691
meristem structural organization	biological_process	28	lychee_1377,lychee_2764,lychee_10194,lychee_10688,lychee_12724,lychee_15453,lychee_16594,lychee_20373,lychee_20695,lychee_27905,lychee_27928,lychee_27947,lychee_32703,lychee_35359,lychee_35547,lychee_35793,lychee_36094,lychee_38100,lychee_38340,lychee_40111,lychee_40676,lychee_41286,lychee_43624,lychee_43959,lychee_45419,lychee_46602,lychee_47296,lychee_56507
meiotic chromosome segregation	biological_process	28	lychee_1721,lychee_2443,lychee_2686,lychee_3025,lychee_5384,lychee_11665,lychee_15763,lychee_21642,lychee_21951,lychee_22993,lychee_24584,lychee_24623,lychee_27259,lychee_28215,lychee_28447,lychee_29774,lychee_30772,lychee_31251,lychee_31326,lychee_31956,lychee_35793,lychee_42950,lychee_45712,lychee_47816,lychee_55200,lychee_55344,lychee_56982,lychee_57504
polysaccharide biosynthetic process	biological_process	27	lychee_2806,lychee_5479,lychee_7517,lychee_8823,lychee_11178,lychee_13598,lychee_13919,lychee_17793,lychee_19416,lychee_23021,lychee_28836,lychee_29015,lychee_29393,lychee_31140,lychee_31924,lychee_33128,lychee_33397,lychee_36400,lychee_38470,lychee_40931,lychee_42886,lychee_46306,lychee_48497,lychee_50589,lychee_51536,lychee_55926,lychee_57304
glycerol ether metabolic process	biological_process	27	lychee_3655,lychee_8799,lychee_10040,lychee_11929,lychee_13087,lychee_14329,lychee_15080,lychee_15091,lychee_16128,lychee_18611,lychee_19543,lychee_30134,lychee_32550,lychee_38576,lychee_41797,lychee_43988,lychee_45680,lychee_48380,lychee_49128,lychee_49961,lychee_51155,lychee_52474,lychee_52793,lychee_54867,lychee_54980,lychee_55969,lychee_57330
lipid transport	biological_process	27	lychee_3037,lychee_3097,lychee_9388,lychee_11444,lychee_11520,lychee_11970,lychee_14816,lychee_16619,lychee_17016,lychee_20955,lychee_23216,lychee_24187,lychee_24369,lychee_27467,lychee_28558,lychee_35352,lychee_35999,lychee_36303,lychee_36415,lychee_37463,lychee_41835,lychee_43572,lychee_45649,lychee_46232,lychee_52813,lychee_53825,lychee_57699
flower development	biological_process	27	lychee_397,lychee_796,lychee_7090,lychee_7424,lychee_7642,lychee_9694,lychee_10221,lychee_11037,lychee_11238,lychee_15293,lychee_17016,lychee_18354,lychee_21915,lychee_23543,lychee_27858,lychee_31264,lychee_33150,lychee_33749,lychee_40567,lychee_41478,lychee_47540,lychee_48627,lychee_49009,lychee_49406,lychee_50102,lychee_52985,lychee_57092
auxin polar transport	biological_process	27	lychee_4438,lychee_7116,lychee_8823,lychee_12969,lychee_13466,lychee_17793,lychee_19416,lychee_20599,lychee_28836,lychee_29015,lychee_29393,lychee_31140,lychee_33236,lychee_38364,lychee_38470,lychee_40931,lychee_44633,lychee_44923,lychee_47957,lychee_48164,lychee_48497,lychee_50282,lychee_51137,lychee_51536,lychee_52478,lychee_54755,lychee_57480
vernalization response	biological_process	27	lychee_347,lychee_2567,lychee_2764,lychee_3938,lychee_4523,lychee_4556,lychee_10189,lychee_10688,lychee_12724,lychee_15458,lychee_18179,lychee_19029,lychee_21997,lychee_22575,lychee_25332,lychee_27347,lychee_30830,lychee_33117,lychee_35390,lychee_38100,lychee_38825,lychee_40853,lychee_43959,lychee_46602,lychee_46839,lychee_52322,lychee_55970
cellular response to phosphate starvation	biological_process	27	lychee_3097,lychee_3678,lychee_5492,lychee_11458,lychee_16946,lychee_17101,lychee_17882,lychee_21300,lychee_22541,lychee_26936,lychee_27467,lychee_27726,lychee_28529,lychee_30521,lychee_32987,lychee_35283,lychee_36709,lychee_37254,lychee_38722,lychee_42431,lychee_43664,lychee_44217,lychee_55535,lychee_55914,lychee_56543,lychee_56831,lychee_56851
organic substance metabolic process	biological_process	27	lychee_672,lychee_1303,lychee_2227,lychee_6784,lychee_6871,lychee_9504,lychee_9691,lychee_9793,lychee_10854,lychee_13033,lychee_13672,lychee_14085,lychee_19560,lychee_21327,lychee_25404,lychee_26563,lychee_31886,lychee_32164,lychee_32955,lychee_38174,lychee_39351,lychee_43276,lychee_44925,lychee_49018,lychee_52431,lychee_54457,lychee_58007
(1->3)-beta-D-glucan biosynthetic process	biological_process	26	lychee_4812,lychee_9943,lychee_11989,lychee_14696,lychee_16205,lychee_16455,lychee_17098,lychee_18759,lychee_21301,lychee_22657,lychee_23804,lychee_30513,lychee_32789,lychee_34303,lychee_36133,lychee_37656,lychee_37856,lychee_39190,lychee_45338,lychee_48143,lychee_49118,lychee_52221,lychee_53935,lychee_56508,lychee_57282,lychee_58017
DNA replication initiation	biological_process	26	lychee_301,lychee_2899,lychee_4329,lychee_6282,lychee_6502,lychee_10473,lychee_11975,lychee_12028,lychee_13803,lychee_20961,lychee_21593,lychee_26603,lychee_29231,lychee_29510,lychee_30656,lychee_32877,lychee_36792,lychee_37103,lychee_39846,lychee_47271,lychee_47519,lychee_49346,lychee_50112,lychee_50289,lychee_54922,lychee_57965
hyperosmotic response	biological_process	26	lychee_3022,lychee_4769,lychee_5454,lychee_6217,lychee_8351,lychee_9034,lychee_10122,lychee_12752,lychee_13466,lychee_14200,lychee_16853,lychee_19202,lychee_23279,lychee_23832,lychee_28959,lychee_30853,lychee_30914,lychee_33286,lychee_38470,lychee_38977,lychee_39307,lychee_49155,lychee_49209,lychee_52810,lychee_52920,lychee_57017
plant-type cell wall biogenesis	biological_process	26	lychee_802,lychee_7116,lychee_7124,lychee_11579,lychee_12969,lychee_13598,lychee_17793,lychee_19416,lychee_20320,lychee_22539,lychee_24161,lychee_25504,lychee_28836,lychee_31140,lychee_32659,lychee_33236,lychee_38364,lychee_45708,lychee_46306,lychee_51137,lychee_51536,lychee_52478,lychee_54755,lychee_56065,lychee_56587,lychee_56995
systemic acquired resistance, salicylic acid mediated signaling pathway	biological_process	26	lychee_3423,lychee_4372,lychee_5176,lychee_5617,lychee_10808,lychee_11911,lychee_16169,lychee_16803,lychee_16918,lychee_17034,lychee_17666,lychee_18405,lychee_21595,lychee_26604,lychee_28321,lychee_33457,lychee_33784,lychee_34681,lychee_37360,lychee_38506,lychee_40615,lychee_43791,lychee_45065,lychee_47804,lychee_52849,lychee_52860
response to UV-B	biological_process	26	lychee_2806,lychee_4924,lychee_5244,lychee_6928,lychee_8563,lychee_19242,lychee_19698,lychee_22480,lychee_31498,lychee_33122,lychee_34856,lychee_39655,lychee_39779,lychee_39940,lychee_43215,lychee_43633,lychee_44281,lychee_44343,lychee_44633,lychee_47271,lychee_48014,lychee_48526,lychee_50926,lychee_56970,lychee_57051,lychee_58570
meiotic DNA double-strand break formation	biological_process	26	lychee_1721,lychee_2443,lychee_2686,lychee_3025,lychee_5384,lychee_11665,lychee_15763,lychee_17375,lychee_21642,lychee_21951,lychee_22993,lychee_24584,lychee_24623,lychee_28215,lychee_28447,lychee_29774,lychee_30772,lychee_31251,lychee_31326,lychee_35793,lychee_42950,lychee_43790,lychee_47816,lychee_55200,lychee_55344,lychee_57504
regulation of unidimensional cell growth	biological_process	26	lychee_4714,lychee_5226,lychee_7278,lychee_11161,lychee_16353,lychee_21467,lychee_22040,lychee_23153,lychee_24600,lychee_24895,lychee_29486,lychee_29583,lychee_29705,lychee_29774,lychee_33117,lychee_37287,lychee_38055,lychee_39509,lychee_39814,lychee_41478,lychee_42601,lychee_46335,lychee_46481,lychee_49155,lychee_53301,lychee_58353
cellular protein modification process	biological_process	25	lychee_1844,lychee_4245,lychee_7290,lychee_7531,lychee_9492,lychee_14928,lychee_15835,lychee_22107,lychee_24939,lychee_27233,lychee_28156,lychee_28487,lychee_34276,lychee_37186,lychee_37923,lychee_39737,lychee_42388,lychee_43074,lychee_49896,lychee_49908,lychee_50576,lychee_51124,lychee_53436,lychee_57857,lychee_58395
cytoskeleton organization	biological_process	25	lychee_2375,lychee_2694,lychee_3022,lychee_3392,lychee_4600,lychee_6841,lychee_9083,lychee_10673,lychee_12752,lychee_14406,lychee_14657,lychee_19202,lychee_19348,lychee_23530,lychee_23835,lychee_24438,lychee_29328,lychee_31918,lychee_33066,lychee_40176,lychee_40785,lychee_44373,lychee_52214,lychee_52493,lychee_57971
cell adhesion	biological_process	25	lychee_568,lychee_17400,lychee_17950,lychee_19029,lychee_20042,lychee_21950,lychee_25332,lychee_25928,lychee_28215,lychee_28769,lychee_32677,lychee_35054,lychee_35359,lychee_39940,lychee_40234,lychee_40314,lychee_40676,lychee_49922,lychee_52419,lychee_55344,lychee_55661,lychee_56192,lychee_57142,lychee_57839,lychee_58026
salicylic acid biosynthetic process	biological_process	25	lychee_3423,lychee_3575,lychee_3678,lychee_4372,lychee_5176,lychee_14752,lychee_16803,lychee_16918,lychee_18405,lychee_21595,lychee_28321,lychee_32508,lychee_33457,lychee_33784,lychee_37360,lychee_38506,lychee_39660,lychee_40615,lychee_45065,lychee_47634,lychee_47804,lychee_49817,lychee_51058,lychee_52849,lychee_52860
response to jasmonic acid stimulus	biological_process	25	lychee_2595,lychee_5593,lychee_8321,lychee_8550,lychee_10468,lychee_10745,lychee_12249,lychee_14353,lychee_15094,lychee_16965,lychee_18844,lychee_20231,lychee_22443,lychee_31918,lychee_32787,lychee_34686,lychee_36822,lychee_37979,lychee_40363,lychee_42512,lychee_43572,lychee_49203,lychee_51175,lychee_54339,lychee_54651
jasmonic acid mediated signaling pathway	biological_process	25	lychee_3397,lychee_3423,lychee_4372,lychee_5110,lychee_5176,lychee_5617,lychee_9960,lychee_10808,lychee_11911,lychee_16803,lychee_16918,lychee_18405,lychee_21595,lychee_27753,lychee_28321,lychee_33457,lychee_37360,lychee_38506,lychee_40615,lychee_41858,lychee_43791,lychee_47804,lychee_52572,lychee_52849,lychee_52860
heat acclimation	biological_process	25	lychee_1334,lychee_6224,lychee_7090,lychee_7814,lychee_8178,lychee_11299,lychee_17084,lychee_17323,lychee_17727,lychee_21915,lychee_24643,lychee_29272,lychee_31013,lychee_31264,lychee_34238,lychee_38986,lychee_43649,lychee_46085,lychee_46897,lychee_48179,lychee_49009,lychee_51790,lychee_53095,lychee_54861,lychee_58591
response to gamma radiation	biological_process	25	lychee_1403,lychee_1721,lychee_2443,lychee_3025,lychee_4141,lychee_5384,lychee_8148,lychee_11665,lychee_15763,lychee_17375,lychee_22993,lychee_24623,lychee_29774,lychee_35185,lychee_35793,lychee_37036,lychee_41281,lychee_43790,lychee_44247,lychee_46602,lychee_47816,lychee_51611,lychee_52236,lychee_55200,lychee_57504
endoplasmic reticulum unfolded protein response	biological_process	25	lychee_5176,lychee_5617,lychee_10121,lychee_10808,lychee_11449,lychee_11550,lychee_11911,lychee_19931,lychee_21298,lychee_21737,lychee_22818,lychee_24609,lychee_26604,lychee_27753,lychee_32402,lychee_33784,lychee_35775,lychee_45065,lychee_48895,lychee_51058,lychee_53762,lychee_55236,lychee_55999,lychee_57522,lychee_58598
histone lysine methylation	biological_process	25	lychee_2960,lychee_8690,lychee_8988,lychee_9332,lychee_13491,lychee_14325,lychee_15421,lychee_18204,lychee_19238,lychee_21099,lychee_25530,lychee_25712,lychee_34949,lychee_36370,lychee_36601,lychee_36983,lychee_38586,lychee_38896,lychee_40785,lychee_43128,lychee_44167,lychee_50071,lychee_52075,lychee_54278,lychee_57960
root development	biological_process	25	lychee_6616,lychee_12059,lychee_14001,lychee_18844,lychee_21356,lychee_24206,lychee_27800,lychee_28267,lychee_28387,lychee_28856,lychee_29250,lychee_32511,lychee_42196,lychee_44281,lychee_45561,lychee_46105,lychee_47423,lychee_47773,lychee_47886,lychee_47957,lychee_48164,lychee_51155,lychee_51674,lychee_53668,lychee_54889
glucose catabolic process	biological_process	24	lychee_5812,lychee_6571,lychee_9960,lychee_11910,lychee_14409,lychee_14543,lychee_14757,lychee_21292,lychee_21790,lychee_22096,lychee_31976,lychee_32349,lychee_38849,lychee_40649,lychee_41183,lychee_43633,lychee_46551,lychee_47129,lychee_48885,lychee_49777,lychee_49819,lychee_49958,lychee_50334,lychee_53318
DNA-dependent DNA replication	biological_process	24	lychee_397,lychee_2308,lychee_6583,lychee_6827,lychee_10719,lychee_16945,lychee_17375,lychee_19193,lychee_26073,lychee_26901,lychee_27259,lychee_30170,lychee_32500,lychee_35397,lychee_37036,lychee_38241,lychee_43031,lychee_43552,lychee_43790,lychee_44533,lychee_45712,lychee_46870,lychee_54046,lychee_56982
cellular amino acid metabolic process	biological_process	24	lychee_661,lychee_671,lychee_3699,lychee_7948,lychee_12994,lychee_14646,lychee_17402,lychee_21401,lychee_22809,lychee_31306,lychee_32621,lychee_33738,lychee_35437,lychee_36019,lychee_38283,lychee_40205,lychee_40649,lychee_44205,lychee_46658,lychee_47370,lychee_48885,lychee_50156,lychee_51171,lychee_55514
intra-Golgi vesicle-mediated transport	biological_process	24	lychee_3037,lychee_4924,lychee_8692,lychee_10910,lychee_11985,lychee_17101,lychee_23567,lychee_24369,lychee_28529,lychee_28558,lychee_29569,lychee_31498,lychee_33754,lychee_33784,lychee_34856,lychee_38165,lychee_41835,lychee_44080,lychee_45065,lychee_45649,lychee_46232,lychee_46672,lychee_52813,lychee_53825
microtubule nucleation	biological_process	24	lychee_589,lychee_1628,lychee_4694,lychee_5653,lychee_6463,lychee_7517,lychee_7764,lychee_11326,lychee_12969,lychee_17805,lychee_18492,lychee_20267,lychee_28836,lychee_29113,lychee_30050,lychee_31140,lychee_32177,lychee_44176,lychee_44516,lychee_44937,lychee_48327,lychee_49545,lychee_49911,lychee_56284
lignin biosynthetic process	biological_process	24	lychee_3159,lychee_4372,lychee_4924,lychee_12907,lychee_12933,lychee_13466,lychee_22579,lychee_28020,lychee_28959,lychee_31424,lychee_31498,lychee_34856,lychee_37577,lychee_39779,lychee_40615,lychee_42807,lychee_48707,lychee_49466,lychee_49979,lychee_50234,lychee_52853,lychee_56315,lychee_57931,lychee_57995
organ morphogenesis	biological_process	24	lychee_3025,lychee_4556,lychee_5882,lychee_10189,lychee_11911,lychee_15453,lychee_21950,lychee_24623,lychee_25928,lychee_28215,lychee_28991,lychee_29062,lychee_29477,lychee_30643,lychee_31251,lychee_31326,lychee_36279,lychee_39968,lychee_40853,lychee_42950,lychee_44477,lychee_50574,lychee_55344,lychee_58385
brassinosteroid biosynthetic process	biological_process	24	lychee_1441,lychee_3065,lychee_4303,lychee_12406,lychee_12969,lychee_17114,lychee_17805,lychee_18827,lychee_19416,lychee_24131,lychee_25393,lychee_28959,lychee_30359,lychee_33417,lychee_34262,lychee_46526,lychee_47903,lychee_48731,lychee_49506,lychee_52184,lychee_55187,lychee_55556,lychee_56386,lychee_57359
actin filament-based movement	biological_process	24	lychee_1107,lychee_3605,lychee_3936,lychee_6084,lychee_8821,lychee_10291,lychee_11731,lychee_13124,lychee_14167,lychee_16867,lychee_19344,lychee_27355,lychee_27873,lychee_29746,lychee_30878,lychee_35720,lychee_37066,lychee_37987,lychee_39136,lychee_43596,lychee_47725,lychee_49647,lychee_54867,lychee_57727
positive regulation of cell proliferation	biological_process	23	lychee_877,lychee_4976,lychee_7719,lychee_15052,lychee_17025,lychee_21849,lychee_24897,lychee_29774,lychee_30727,lychee_32578,lychee_33973,lychee_36389,lychee_37085,lychee_38376,lychee_39245,lychee_39475,lychee_39655,lychee_44281,lychee_50134,lychee_52444,lychee_52599,lychee_54995,lychee_57839
embryonic pattern specification	biological_process	23	lychee_1876,lychee_7642,lychee_9694,lychee_11037,lychee_15458,lychee_17400,lychee_18354,lychee_26073,lychee_28215,lychee_28836,lychee_30830,lychee_31140,lychee_33286,lychee_39495,lychee_40234,lychee_40314,lychee_42673,lychee_50822,lychee_54889,lychee_55344,lychee_56192,lychee_57142,lychee_58026
cellular response to iron ion starvation	biological_process	23	lychee_512,lychee_590,lychee_2264,lychee_2323,lychee_7360,lychee_17114,lychee_23226,lychee_23969,lychee_32319,lychee_34983,lychee_35054,lychee_36464,lychee_37800,lychee_45547,lychee_46504,lychee_47127,lychee_47704,lychee_48731,lychee_51966,lychee_54601,lychee_55046,lychee_55453,lychee_56162
response to red light	biological_process	23	lychee_4955,lychee_13397,lychee_14269,lychee_17016,lychee_17449,lychee_19066,lychee_23021,lychee_25882,lychee_33366,lychee_35390,lychee_36479,lychee_39655,lychee_41639,lychee_43604,lychee_49465,lychee_49869,lychee_50926,lychee_52825,lychee_52849,lychee_54797,lychee_55990,lychee_56915,lychee_58474
proteasomal protein catabolic process	biological_process	23	lychee_2375,lychee_2694,lychee_3022,lychee_3392,lychee_4600,lychee_6841,lychee_9083,lychee_10673,lychee_12752,lychee_14657,lychee_19202,lychee_19348,lychee_23835,lychee_24438,lychee_29328,lychee_31918,lychee_33066,lychee_40176,lychee_40785,lychee_44373,lychee_52214,lychee_52493,lychee_57971
cell growth	biological_process	23	lychee_1377,lychee_3806,lychee_10257,lychee_11449,lychee_11579,lychee_11950,lychee_12725,lychee_14848,lychee_18416,lychee_22818,lychee_24370,lychee_28558,lychee_32346,lychee_35775,lychee_40060,lychee_44002,lychee_46232,lychee_46529,lychee_49777,lychee_50822,lychee_54832,lychee_55236,lychee_56995
photosynthesis, light reaction	biological_process	23	lychee_3575,lychee_4372,lychee_5321,lychee_5955,lychee_14545,lychee_16918,lychee_18405,lychee_21595,lychee_21711,lychee_25735,lychee_27806,lychee_27857,lychee_31197,lychee_37821,lychee_37971,lychee_38957,lychee_40615,lychee_47634,lychee_47804,lychee_49817,lychee_49896,lychee_51866,lychee_52849
DNA endoreduplication	biological_process	23	lychee_3723,lychee_4976,lychee_5226,lychee_5765,lychee_7278,lychee_7719,lychee_11161,lychee_15052,lychee_16353,lychee_21467,lychee_23153,lychee_24600,lychee_29231,lychee_29486,lychee_37287,lychee_38055,lychee_39509,lychee_41478,lychee_46481,lychee_49155,lychee_52599,lychee_57756,lychee_58353
transcription from plastid promoter	biological_process	23	lychee_1163,lychee_1978,lychee_2212,lychee_3961,lychee_4955,lychee_5955,lychee_8214,lychee_8600,lychee_10139,lychee_10507,lychee_12280,lychee_13880,lychee_14973,lychee_15091,lychee_22543,lychee_28018,lychee_33509,lychee_33937,lychee_36550,lychee_37972,lychee_43604,lychee_44351,lychee_49869
flavonol biosynthetic process	biological_process	23	lychee_2395,lychee_2954,lychee_4835,lychee_14756,lychee_16150,lychee_17176,lychee_18943,lychee_20022,lychee_20686,lychee_24213,lychee_26085,lychee_28130,lychee_32118,lychee_33115,lychee_38478,lychee_40524,lychee_42437,lychee_43227,lychee_43311,lychee_48014,lychee_54308,lychee_54677,lychee_56632
Golgi localization	biological_process	23	lychee_1107,lychee_1732,lychee_3605,lychee_3936,lychee_6084,lychee_8821,lychee_11731,lychee_13124,lychee_14167,lychee_16867,lychee_19344,lychee_19744,lychee_27355,lychee_27873,lychee_29746,lychee_30878,lychee_35720,lychee_37066,lychee_37987,lychee_43596,lychee_47725,lychee_49647,lychee_57727
mitochondrion localization	biological_process	23	lychee_1107,lychee_1732,lychee_3605,lychee_3936,lychee_6084,lychee_8821,lychee_11731,lychee_13124,lychee_14167,lychee_16867,lychee_19344,lychee_19744,lychee_27355,lychee_27873,lychee_29746,lychee_30878,lychee_35720,lychee_37066,lychee_37987,lychee_43596,lychee_47725,lychee_49647,lychee_57727
peroxisome localization	biological_process	23	lychee_1107,lychee_1732,lychee_3605,lychee_3936,lychee_6084,lychee_8821,lychee_11731,lychee_13124,lychee_14167,lychee_16867,lychee_19344,lychee_19744,lychee_27355,lychee_27873,lychee_29746,lychee_30878,lychee_35720,lychee_37066,lychee_37987,lychee_43596,lychee_47725,lychee_49647,lychee_57727
nucleobase-containing compound metabolic process	biological_process	22	lychee_322,lychee_4102,lychee_11347,lychee_15457,lychee_18262,lychee_18525,lychee_24664,lychee_28279,lychee_32049,lychee_34554,lychee_36932,lychee_36955,lychee_37530,lychee_40801,lychee_41608,lychee_42979,lychee_48881,lychee_49801,lychee_53281,lychee_53790,lychee_57094,lychee_57856
drug transmembrane transport	biological_process	22	lychee_454,lychee_1255,lychee_2119,lychee_5531,lychee_12456,lychee_17101,lychee_21113,lychee_25971,lychee_28529,lychee_28942,lychee_31089,lychee_31274,lychee_35913,lychee_37105,lychee_40288,lychee_42254,lychee_45641,lychee_46419,lychee_48164,lychee_49265,lychee_53610,lychee_55477
cell cycle	biological_process	22	lychee_798,lychee_7472,lychee_9043,lychee_17025,lychee_19128,lychee_22631,lychee_23461,lychee_24723,lychee_26887,lychee_29295,lychee_31081,lychee_31620,lychee_32430,lychee_33965,lychee_39475,lychee_41128,lychee_42565,lychee_46006,lychee_50134,lychee_51309,lychee_52444,lychee_54995
tRNA processing	biological_process	22	lychee_4281,lychee_4533,lychee_5513,lychee_6078,lychee_19283,lychee_26588,lychee_27709,lychee_29048,lychee_29707,lychee_30264,lychee_35607,lychee_35611,lychee_38220,lychee_38881,lychee_39640,lychee_42497,lychee_43389,lychee_46601,lychee_49439,lychee_51789,lychee_55064,lychee_58014
regulation of cell size	biological_process	22	lychee_6616,lychee_7116,lychee_8823,lychee_12969,lychee_13466,lychee_17793,lychee_19416,lychee_20599,lychee_28836,lychee_29015,lychee_29393,lychee_31140,lychee_33236,lychee_38364,lychee_38470,lychee_40931,lychee_44923,lychee_48497,lychee_51137,lychee_51536,lychee_52478,lychee_54755
plant-type cell wall modification	biological_process	22	lychee_1296,lychee_5670,lychee_10291,lychee_12382,lychee_23784,lychee_26969,lychee_27415,lychee_27753,lychee_27858,lychee_33066,lychee_33150,lychee_33749,lychee_35390,lychee_36207,lychee_36972,lychee_37653,lychee_37697,lychee_39136,lychee_46242,lychee_48893,lychee_52454,lychee_52493
vegetative phase change	biological_process	22	lychee_4556,lychee_5882,lychee_7642,lychee_9694,lychee_10189,lychee_11037,lychee_11910,lychee_17666,lychee_17992,lychee_18354,lychee_20748,lychee_21961,lychee_24114,lychee_25052,lychee_26073,lychee_27905,lychee_29477,lychee_31877,lychee_40853,lychee_46551,lychee_46722,lychee_48356
regulation of protein dephosphorylation	biological_process	22	lychee_1163,lychee_1978,lychee_3961,lychee_4955,lychee_5176,lychee_5955,lychee_8600,lychee_10139,lychee_11911,lychee_12280,lychee_14545,lychee_20622,lychee_22543,lychee_23688,lychee_25735,lychee_28018,lychee_33937,lychee_38506,lychee_43604,lychee_43791,lychee_44351,lychee_58474
negative regulation of transcription, DNA-dependent	biological_process	22	lychee_397,lychee_2760,lychee_4976,lychee_6850,lychee_7626,lychee_9185,lychee_11089,lychee_13960,lychee_15052,lychee_16535,lychee_18039,lychee_20132,lychee_27858,lychee_30771,lychee_33150,lychee_33749,lychee_37015,lychee_37356,lychee_40384,lychee_54889,lychee_55914,lychee_57543
postreplication repair	biological_process	21	lychee_896,lychee_7278,lychee_7924,lychee_8012,lychee_11161,lychee_11341,lychee_16353,lychee_17885,lychee_21467,lychee_24369,lychee_26277,lychee_28363,lychee_28818,lychee_36555,lychee_36726,lychee_37287,lychee_38055,lychee_39509,lychee_39545,lychee_45649,lychee_47464
circadian rhythm	biological_process	21	lychee_1679,lychee_3159,lychee_7840,lychee_8952,lychee_16220,lychee_20508,lychee_22851,lychee_23676,lychee_28959,lychee_32789,lychee_33262,lychee_33811,lychee_35608,lychee_36422,lychee_38269,lychee_41281,lychee_42431,lychee_50495,lychee_50773,lychee_51611,lychee_52236
response to temperature stimulus	biological_process	21	lychee_3022,lychee_4769,lychee_5454,lychee_6217,lychee_6850,lychee_8351,lychee_9034,lychee_10122,lychee_12752,lychee_14200,lychee_16853,lychee_19202,lychee_23279,lychee_23832,lychee_30853,lychee_38470,lychee_38977,lychee_39307,lychee_49209,lychee_52810,lychee_57017
response to salicylic acid stimulus	biological_process	21	lychee_1134,lychee_1229,lychee_3678,lychee_5222,lychee_7801,lychee_9540,lychee_15094,lychee_23969,lychee_26936,lychee_34686,lychee_36822,lychee_37979,lychee_38589,lychee_41233,lychee_42512,lychee_48649,lychee_49203,lychee_51175,lychee_54339,lychee_54365,lychee_55588
polarity specification of adaxial/abaxial axis	biological_process	21	lychee_3194,lychee_3878,lychee_12445,lychee_15094,lychee_15188,lychee_20599,lychee_21642,lychee_26887,lychee_26936,lychee_28991,lychee_30140,lychee_32245,lychee_32708,lychee_39317,lychee_39968,lychee_44357,lychee_44746,lychee_48284,lychee_54730,lychee_57372,lychee_58385
response to far red light	biological_process	21	lychee_4955,lychee_5110,lychee_7271,lychee_13397,lychee_14269,lychee_19066,lychee_23021,lychee_25882,lychee_33366,lychee_35390,lychee_39655,lychee_41639,lychee_43604,lychee_49465,lychee_49869,lychee_50926,lychee_52572,lychee_52825,lychee_52849,lychee_56915,lychee_58474
hyperosmotic salinity response	biological_process	21	lychee_465,lychee_2479,lychee_3397,lychee_5176,lychee_5617,lychee_7801,lychee_9926,lychee_10194,lychee_16594,lychee_17114,lychee_22458,lychee_27947,lychee_28193,lychee_32703,lychee_36094,lychee_38112,lychee_40363,lychee_45198,lychee_47296,lychee_48731,lychee_52159
purine nucleotide biosynthetic process	biological_process	20	lychee_5245,lychee_5889,lychee_7749,lychee_13529,lychee_18501,lychee_19283,lychee_19894,lychee_20228,lychee_21352,lychee_35465,lychee_35607,lychee_35611,lychee_35863,lychee_37968,lychee_38220,lychee_38666,lychee_45211,lychee_47632,lychee_48215,lychee_53934
DNA-dependent transcription, elongation	biological_process	20	lychee_73,lychee_2443,lychee_3271,lychee_4571,lychee_6167,lychee_6577,lychee_9827,lychee_12059,lychee_13880,lychee_14016,lychee_33509,lychee_35591,lychee_39239,lychee_41779,lychee_46342,lychee_50186,lychee_50581,lychee_53318,lychee_54149,lychee_55200
one-carbon metabolic process	biological_process	20	lychee_170,lychee_1643,lychee_3582,lychee_5454,lychee_6216,lychee_13282,lychee_14319,lychee_23279,lychee_29051,lychee_30396,lychee_31347,lychee_38026,lychee_40336,lychee_40591,lychee_41877,lychee_42888,lychee_45399,lychee_46128,lychee_57184,lychee_58516
amino acid transport	biological_process	20	lychee_7126,lychee_10678,lychee_15886,lychee_16532,lychee_20475,lychee_20491,lychee_27037,lychee_27753,lychee_31262,lychee_36319,lychee_36464,lychee_37254,lychee_41704,lychee_45457,lychee_49678,lychee_52965,lychee_54094,lychee_56315,lychee_57672,lychee_58097
autophagy	biological_process	20	lychee_1309,lychee_5206,lychee_8178,lychee_9926,lychee_17084,lychee_23302,lychee_24362,lychee_24643,lychee_26070,lychee_27754,lychee_33561,lychee_39517,lychee_42191,lychee_42329,lychee_43352,lychee_47223,lychee_48171,lychee_51790,lychee_55288,lychee_55535
multicellular organismal development	biological_process	20	lychee_825,lychee_2777,lychee_12628,lychee_12958,lychee_17345,lychee_22199,lychee_22458,lychee_30135,lychee_31297,lychee_34803,lychee_38596,lychee_38740,lychee_38991,lychee_43008,lychee_43769,lychee_46894,lychee_50569,lychee_55576,lychee_56323,lychee_58225
pattern specification process	biological_process	20	lychee_3638,lychee_7116,lychee_8823,lychee_12969,lychee_13466,lychee_17793,lychee_19416,lychee_29015,lychee_29393,lychee_33236,lychee_37251,lychee_38364,lychee_38470,lychee_40931,lychee_44923,lychee_48497,lychee_51137,lychee_51536,lychee_52478,lychee_54755
cell death	biological_process	20	lychee_1229,lychee_1767,lychee_1966,lychee_2173,lychee_3037,lychee_17531,lychee_17727,lychee_21516,lychee_24369,lychee_30249,lychee_31986,lychee_32996,lychee_35195,lychee_36449,lychee_38770,lychee_43649,lychee_45649,lychee_49146,lychee_50268,lychee_56685
fatty acid catabolic process	biological_process	20	lychee_1721,lychee_3000,lychee_3159,lychee_5384,lychee_11665,lychee_12588,lychee_16616,lychee_20003,lychee_20373,lychee_21694,lychee_22993,lychee_27754,lychee_30771,lychee_31915,lychee_35540,lychee_38751,lychee_42337,lychee_43352,lychee_47809,lychee_47816
response to blue light	biological_process	20	lychee_4955,lychee_7271,lychee_13397,lychee_14269,lychee_16305,lychee_19066,lychee_23021,lychee_25882,lychee_32042,lychee_35390,lychee_41639,lychee_43546,lychee_44837,lychee_49465,lychee_49869,lychee_52825,lychee_52849,lychee_53781,lychee_56915,lychee_58474
brassinosteroid mediated signaling pathway	biological_process	20	lychee_1634,lychee_2806,lychee_10194,lychee_11449,lychee_11579,lychee_13821,lychee_16594,lychee_19352,lychee_22818,lychee_24108,lychee_26612,lychee_27947,lychee_30316,lychee_32703,lychee_35775,lychee_36094,lychee_37236,lychee_47296,lychee_53301,lychee_55236
response to glucose stimulus	biological_process	20	lychee_3063,lychee_8188,lychee_12912,lychee_14454,lychee_18767,lychee_24732,lychee_43168,lychee_45302,lychee_46507,lychee_47129,lychee_47773,lychee_47845,lychee_48738,lychee_49958,lychee_50490,lychee_52042,lychee_54889,lychee_56386,lychee_56677,lychee_58028
xylem and phloem pattern formation	biological_process	20	lychee_1721,lychee_4556,lychee_5384,lychee_5882,lychee_10189,lychee_11665,lychee_17666,lychee_22993,lychee_28991,lychee_29477,lychee_30643,lychee_31603,lychee_36279,lychee_39968,lychee_40853,lychee_41858,lychee_44477,lychee_47816,lychee_57372,lychee_58385
primary shoot apical meristem specification	biological_process	20	lychee_1876,lychee_10522,lychee_17400,lychee_21099,lychee_26073,lychee_28215,lychee_28836,lychee_31140,lychee_33286,lychee_39495,lychee_40234,lychee_40314,lychee_42673,lychee_49751,lychee_50822,lychee_54889,lychee_55344,lychee_56192,lychee_57142,lychee_58026
signal transduction by phosphorylation	biological_process	20	lychee_5897,lychee_7133,lychee_7311,lychee_12543,lychee_14012,lychee_17174,lychee_17926,lychee_27721,lychee_33960,lychee_37816,lychee_39269,lychee_44902,lychee_46337,lychee_46778,lychee_47613,lychee_49426,lychee_50802,lychee_51193,lychee_53725,lychee_55495
pectin catabolic process	biological_process	20	lychee_1191,lychee_2994,lychee_11123,lychee_14786,lychee_16448,lychee_17598,lychee_19027,lychee_19353,lychee_22624,lychee_22850,lychee_26045,lychee_31610,lychee_33539,lychee_34900,lychee_38645,lychee_41905,lychee_43025,lychee_45706,lychee_47424,lychee_56432
flower morphogenesis	biological_process	20	lychee_1721,lychee_4556,lychee_5384,lychee_5882,lychee_8692,lychee_10189,lychee_11665,lychee_17666,lychee_22993,lychee_28991,lychee_29477,lychee_30643,lychee_36279,lychee_37251,lychee_39968,lychee_40853,lychee_44477,lychee_44746,lychee_47816,lychee_58385
vacuole organization	biological_process	19	lychee_2051,lychee_2486,lychee_3806,lychee_3931,lychee_7881,lychee_8535,lychee_9075,lychee_18416,lychee_27757,lychee_29968,lychee_32787,lychee_39322,lychee_44155,lychee_45623,lychee_47752,lychee_48948,lychee_53963,lychee_54832,lychee_57239
response to virus	biological_process	19	lychee_1134,lychee_2642,lychee_3268,lychee_9967,lychee_15094,lychee_17949,lychee_20716,lychee_28905,lychee_32678,lychee_38582,lychee_38589,lychee_39141,lychee_43791,lychee_45143,lychee_45990,lychee_46685,lychee_48649,lychee_55255,lychee_55588
ethylene biosynthetic process	biological_process	19	lychee_1767,lychee_7126,lychee_12553,lychee_13611,lychee_16169,lychee_16415,lychee_17666,lychee_18624,lychee_22443,lychee_27753,lychee_28981,lychee_30057,lychee_37360,lychee_44305,lychee_45457,lychee_49213,lychee_51373,lychee_51907,lychee_57672
pollen germination	biological_process	19	lychee_3037,lychee_4614,lychee_17101,lychee_21292,lychee_22231,lychee_23603,lychee_24752,lychee_27565,lychee_28529,lychee_39357,lychee_39383,lychee_44937,lychee_45676,lychee_49224,lychee_49647,lychee_52422,lychee_52515,lychee_56991,lychee_57278
regulation of hydrogen peroxide metabolic process	biological_process	19	lychee_3423,lychee_4372,lychee_5176,lychee_10808,lychee_11911,lychee_16803,lychee_16918,lychee_18405,lychee_21595,lychee_28321,lychee_33457,lychee_34681,lychee_37360,lychee_38506,lychee_40615,lychee_43791,lychee_47804,lychee_52849,lychee_52860
RNA interference	biological_process	19	lychee_1735,lychee_1811,lychee_3638,lychee_8501,lychee_13537,lychee_17331,lychee_19193,lychee_19748,lychee_22918,lychee_30450,lychee_31404,lychee_31956,lychee_32578,lychee_41865,lychee_43539,lychee_50574,lychee_52419,lychee_54922,lychee_56295
regulation of chromosome organization	biological_process	19	lychee_397,lychee_21950,lychee_24584,lychee_25928,lychee_27259,lychee_28215,lychee_29062,lychee_30772,lychee_31251,lychee_31326,lychee_32771,lychee_33286,lychee_42950,lychee_45712,lychee_48040,lychee_50574,lychee_55344,lychee_56982,lychee_57839
phosphatidylinositol phosphorylation	biological_process	19	lychee_1252,lychee_1601,lychee_4690,lychee_5351,lychee_6556,lychee_9098,lychee_10554,lychee_11958,lychee_12644,lychee_13918,lychee_15775,lychee_17103,lychee_31856,lychee_37773,lychee_38762,lychee_41988,lychee_44232,lychee_46665,lychee_50891
root hair cell differentiation	biological_process	19	lychee_17400,lychee_17950,lychee_19029,lychee_20042,lychee_23082,lychee_24895,lychee_25332,lychee_28215,lychee_28769,lychee_32677,lychee_40234,lychee_40314,lychee_49144,lychee_52419,lychee_55344,lychee_55661,lychee_56192,lychee_57142,lychee_58026
cotyledon development	biological_process	19	lychee_1876,lychee_14419,lychee_19665,lychee_19894,lychee_23102,lychee_26073,lychee_27905,lychee_28836,lychee_30590,lychee_31140,lychee_33286,lychee_35547,lychee_39495,lychee_41478,lychee_42673,lychee_43624,lychee_47632,lychee_47957,lychee_54889
protein polymerization	biological_process	19	lychee_1787,lychee_2055,lychee_4570,lychee_10730,lychee_13650,lychee_16055,lychee_26966,lychee_32042,lychee_33634,lychee_34180,lychee_41758,lychee_43832,lychee_45058,lychee_45155,lychee_46513,lychee_52212,lychee_55034,lychee_56243,lychee_56704
defense response to virus	biological_process	19	lychee_301,lychee_1811,lychee_4478,lychee_6759,lychee_12028,lychee_15142,lychee_16402,lychee_17473,lychee_17753,lychee_21654,lychee_26376,lychee_27658,lychee_28463,lychee_33937,lychee_35409,lychee_42616,lychee_55926,lychee_57965,lychee_58515
respiratory burst involved in defense response	biological_process	18	lychee_4372,lychee_5176,lychee_10808,lychee_11449,lychee_13611,lychee_16044,lychee_18405,lychee_19931,lychee_22818,lychee_28981,lychee_35775,lychee_36011,lychee_40615,lychee_42921,lychee_51907,lychee_52860,lychee_54669,lychee_55236
mitotic recombination	biological_process	18	lychee_2443,lychee_2686,lychee_12724,lychee_19193,lychee_21642,lychee_21849,lychee_21951,lychee_26073,lychee_28447,lychee_28670,lychee_33117,lychee_35793,lychee_38100,lychee_42291,lychee_43959,lychee_47540,lychee_50112,lychee_55200
phosphatidylinositol biosynthetic process	biological_process	18	lychee_4177,lychee_4389,lychee_7895,lychee_9515,lychee_11220,lychee_12344,lychee_21885,lychee_21939,lychee_35432,lychee_38312,lychee_40060,lychee_41825,lychee_42753,lychee_43640,lychee_48164,lychee_52979,lychee_55083,lychee_56968
mitosis	biological_process	18	lychee_301,lychee_7881,lychee_10316,lychee_10473,lychee_11975,lychee_12028,lychee_18768,lychee_20265,lychee_20961,lychee_29062,lychee_37391,lychee_43092,lychee_46483,lychee_47892,lychee_50289,lychee_52009,lychee_57756,lychee_57965
aerobic respiration	biological_process	18	lychee_882,lychee_1333,lychee_7914,lychee_7924,lychee_11859,lychee_13209,lychee_15713,lychee_28363,lychee_38470,lychee_38481,lychee_38977,lychee_41316,lychee_47242,lychee_47921,lychee_49209,lychee_54279,lychee_56137,lychee_57017
detection of biotic stimulus	biological_process	18	lychee_2273,lychee_3423,lychee_4372,lychee_5176,lychee_10808,lychee_12229,lychee_16803,lychee_16918,lychee_18009,lychee_18405,lychee_21595,lychee_28321,lychee_33457,lychee_37360,lychee_40615,lychee_47804,lychee_52849,lychee_52860
response to nematode	biological_process	18	lychee_2022,lychee_5237,lychee_11196,lychee_14001,lychee_16803,lychee_19931,lychee_20475,lychee_24206,lychee_26856,lychee_30740,lychee_33457,lychee_40775,lychee_43008,lychee_45561,lychee_47003,lychee_47861,lychee_48454,lychee_57756
response to abiotic stimulus	biological_process	18	lychee_1263,lychee_2323,lychee_7290,lychee_9492,lychee_9504,lychee_14726,lychee_18036,lychee_20298,lychee_29658,lychee_31365,lychee_32987,lychee_36893,lychee_38631,lychee_45781,lychee_52325,lychee_56543,lychee_57857,lychee_57900
abscisic acid mediated signaling pathway	biological_process	18	lychee_5176,lychee_5617,lychee_11910,lychee_12249,lychee_13611,lychee_14408,lychee_25001,lychee_28981,lychee_33784,lychee_34633,lychee_40363,lychee_44217,lychee_45065,lychee_45198,lychee_46551,lychee_50084,lychee_51907,lychee_56172
response to gibberellin stimulus	biological_process	18	lychee_6377,lychee_15094,lychee_18444,lychee_25041,lychee_25849,lychee_27789,lychee_31188,lychee_34686,lychee_34724,lychee_37979,lychee_42512,lychee_43972,lychee_45325,lychee_49030,lychee_49203,lychee_54339,lychee_54797,lychee_55990
response to brassinosteroid stimulus	biological_process	18	lychee_844,lychee_4701,lychee_6426,lychee_9616,lychee_13191,lychee_18054,lychee_24841,lychee_25240,lychee_27939,lychee_36112,lychee_42601,lychee_42975,lychee_45854,lychee_46242,lychee_52269,lychee_52419,lychee_53155,lychee_53615
unidimensional cell growth	biological_process	18	lychee_1623,lychee_2277,lychee_11060,lychee_15458,lychee_18318,lychee_19665,lychee_22377,lychee_23102,lychee_24108,lychee_29061,lychee_30830,lychee_31214,lychee_52269,lychee_52985,lychee_54797,lychee_55990,lychee_56386,lychee_57839
ethylene mediated signaling pathway	biological_process	18	lychee_3037,lychee_5617,lychee_5897,lychee_12249,lychee_13062,lychee_13611,lychee_14111,lychee_16044,lychee_21356,lychee_24369,lychee_27721,lychee_28981,lychee_39269,lychee_45649,lychee_51907,lychee_54339,lychee_54651,lychee_57839
regulation of cell cycle process	biological_process	18	lychee_1876,lychee_2443,lychee_10316,lychee_19894,lychee_20961,lychee_26073,lychee_27905,lychee_28836,lychee_29062,lychee_31140,lychee_33286,lychee_39495,lychee_42673,lychee_43911,lychee_47632,lychee_50289,lychee_54889,lychee_55200
cellular cation homeostasis	biological_process	18	lychee_844,lychee_3023,lychee_3983,lychee_6257,lychee_9616,lychee_9768,lychee_14726,lychee_16918,lychee_22207,lychee_24229,lychee_25882,lychee_36065,lychee_37099,lychee_37360,lychee_37821,lychee_40563,lychee_43008,lychee_47903
cellular protein metabolic process	biological_process	18	lychee_5580,lychee_16099,lychee_18159,lychee_18311,lychee_18319,lychee_18361,lychee_20386,lychee_22605,lychee_25704,lychee_31116,lychee_33710,lychee_41795,lychee_44799,lychee_44973,lychee_45781,lychee_52659,lychee_54306,lychee_55957
regulation of cell differentiation	biological_process	18	lychee_1876,lychee_17400,lychee_26073,lychee_28215,lychee_28836,lychee_31140,lychee_32677,lychee_33286,lychee_35054,lychee_40234,lychee_40314,lychee_50822,lychee_54889,lychee_55344,lychee_56192,lychee_57142,lychee_57839,lychee_58026
anther development	biological_process	18	lychee_3159,lychee_10256,lychee_13836,lychee_17793,lychee_19416,lychee_20522,lychee_26937,lychee_28836,lychee_30010,lychee_31140,lychee_33128,lychee_33397,lychee_45648,lychee_51174,lychee_51536,lychee_54565,lychee_54755,lychee_56065
double-strand break repair via homologous recombination	biological_process	17	lychee_6928,lychee_8715,lychee_16945,lychee_19698,lychee_26073,lychee_26603,lychee_27259,lychee_29272,lychee_30590,lychee_33122,lychee_35793,lychee_35997,lychee_45712,lychee_47271,lychee_55229,lychee_56982,lychee_57051
unsaturated fatty acid biosynthetic process	biological_process	17	lychee_913,lychee_3097,lychee_4993,lychee_6257,lychee_6716,lychee_18646,lychee_20397,lychee_23021,lychee_23688,lychee_25849,lychee_27467,lychee_38458,lychee_41253,lychee_43624,lychee_45806,lychee_52849,lychee_58474
nucleotide biosynthetic process	biological_process	17	lychee_2610,lychee_2729,lychee_7617,lychee_7945,lychee_10746,lychee_11299,lychee_12506,lychee_12598,lychee_16756,lychee_21465,lychee_23900,lychee_28837,lychee_38154,lychee_44626,lychee_46897,lychee_48853,lychee_50214
response to red or far red light	biological_process	17	lychee_2879,lychee_5546,lychee_15315,lychee_15320,lychee_16260,lychee_17025,lychee_27757,lychee_33332,lychee_36457,lychee_39475,lychee_42586,lychee_44833,lychee_50134,lychee_52444,lychee_54995,lychee_55746,lychee_56623
indoleacetic acid biosynthetic process	biological_process	17	lychee_12126,lychee_16918,lychee_17727,lychee_21595,lychee_22029,lychee_23265,lychee_27691,lychee_28694,lychee_33798,lychee_39307,lychee_39707,lychee_41684,lychee_41858,lychee_43649,lychee_46357,lychee_47804,lychee_54339
jasmonic acid biosynthetic process	biological_process	17	lychee_913,lychee_2595,lychee_3397,lychee_4993,lychee_18646,lychee_20397,lychee_22443,lychee_23021,lychee_23688,lychee_31918,lychee_38458,lychee_41253,lychee_48627,lychee_49945,lychee_52849,lychee_53521,lychee_54651
response to zinc ion	biological_process	17	lychee_512,lychee_3159,lychee_8490,lychee_10673,lychee_12974,lychee_14730,lychee_19328,lychee_26604,lychee_28959,lychee_31158,lychee_42374,lychee_43798,lychee_44277,lychee_48094,lychee_48452,lychee_55005,lychee_57017
ammonium transport	biological_process	17	lychee_5176,lychee_9178,lychee_10736,lychee_15486,lychee_22541,lychee_24229,lychee_29542,lychee_32279,lychee_32523,lychee_32789,lychee_39071,lychee_41652,lychee_43822,lychee_47861,lychee_49748,lychee_52860,lychee_58017
proton transport	biological_process	17	lychee_2256,lychee_6571,lychee_9549,lychee_18842,lychee_21002,lychee_21795,lychee_23036,lychee_23060,lychee_24767,lychee_31179,lychee_34314,lychee_38977,lychee_42945,lychee_50801,lychee_52112,lychee_53135,lychee_56441
chlorophyll catabolic process	biological_process	17	lychee_3353,lychee_14178,lychee_15273,lychee_16456,lychee_16850,lychee_21399,lychee_21791,lychee_24486,lychee_33637,lychee_34894,lychee_35011,lychee_35624,lychee_44488,lychee_50429,lychee_50495,lychee_55383,lychee_58521
RNA metabolic process	biological_process	17	lychee_9515,lychee_10801,lychee_11866,lychee_21434,lychee_22129,lychee_22447,lychee_23783,lychee_25566,lychee_26386,lychee_26494,lychee_30502,lychee_36075,lychee_41051,lychee_43851,lychee_46914,lychee_47908,lychee_55425
protein desumoylation	biological_process	17	lychee_1018,lychee_12683,lychee_14399,lychee_17395,lychee_21950,lychee_22156,lychee_24114,lychee_24623,lychee_25928,lychee_29141,lychee_31251,lychee_31326,lychee_39940,lychee_41095,lychee_42950,lychee_44155,lychee_46722
production of siRNA involved in RNA interference	biological_process	17	lychee_1338,lychee_2927,lychee_3330,lychee_21648,lychee_22540,lychee_25499,lychee_29243,lychee_30590,lychee_35359,lychee_36394,lychee_38340,lychee_39495,lychee_40676,lychee_41286,lychee_42673,lychee_43835,lychee_54199
amino acid import	biological_process	17	lychee_5176,lychee_9178,lychee_10736,lychee_15486,lychee_22541,lychee_24229,lychee_27800,lychee_29542,lychee_32523,lychee_32789,lychee_41652,lychee_43822,lychee_44080,lychee_47861,lychee_51166,lychee_52860,lychee_58017
proteasome assembly	biological_process	17	lychee_7278,lychee_11161,lychee_16353,lychee_21467,lychee_23153,lychee_26248,lychee_29774,lychee_33117,lychee_37287,lychee_37983,lychee_38055,lychee_39509,lychee_46481,lychee_46781,lychee_48738,lychee_49155,lychee_58353
stamen development	biological_process	17	lychee_4025,lychee_5092,lychee_5670,lychee_6220,lychee_7283,lychee_19070,lychee_21300,lychee_25701,lychee_26969,lychee_29185,lychee_29324,lychee_29470,lychee_31740,lychee_35390,lychee_36972,lychee_53297,lychee_56831
cell morphogenesis	biological_process	16	lychee_3806,lychee_4769,lychee_8351,lychee_9034,lychee_11950,lychee_14848,lychee_18416,lychee_24370,lychee_28558,lychee_31614,lychee_31629,lychee_40060,lychee_46232,lychee_49777,lychee_52810,lychee_54832
response to molecule of bacterial origin	biological_process	16	lychee_2806,lychee_6220,lychee_7283,lychee_12553,lychee_16415,lychee_18009,lychee_19008,lychee_19070,lychee_21300,lychee_26969,lychee_29470,lychee_31740,lychee_41350,lychee_49213,lychee_53297,lychee_56831
base-excision repair	biological_process	16	lychee_1337,lychee_5738,lychee_14210,lychee_15288,lychee_19959,lychee_26901,lychee_28670,lychee_28958,lychee_31969,lychee_32771,lychee_42180,lychee_43354,lychee_45310,lychee_47008,lychee_48040,lychee_53506
transcription from RNA polymerase II promoter	biological_process	16	lychee_2925,lychee_3723,lychee_4413,lychee_5336,lychee_5882,lychee_13585,lychee_15453,lychee_21872,lychee_21961,lychee_22112,lychee_28469,lychee_29272,lychee_30491,lychee_42034,lychee_48408,lychee_55215
mRNA export from nucleus	biological_process	16	lychee_2764,lychee_6583,lychee_10688,lychee_28959,lychee_29988,lychee_30590,lychee_35172,lychee_39495,lychee_39655,lychee_41286,lychee_42673,lychee_42848,lychee_45419,lychee_46602,lychee_54173,lychee_56507
cellular amino acid biosynthetic process	biological_process	16	lychee_5516,lychee_12059,lychee_18646,lychee_21894,lychee_22502,lychee_22543,lychee_23021,lychee_23688,lychee_37173,lychee_37333,lychee_38458,lychee_43358,lychee_43978,lychee_44626,lychee_46904,lychee_52849
branched-chain amino acid biosynthetic process	biological_process	16	lychee_3392,lychee_3873,lychee_6954,lychee_9533,lychee_19691,lychee_28238,lychee_30286,lychee_36268,lychee_38577,lychee_49632,lychee_49761,lychee_51390,lychee_51818,lychee_52065,lychee_55429,lychee_55890
response to biotic stimulus	biological_process	16	lychee_1953,lychee_2173,lychee_21516,lychee_21807,lychee_24004,lychee_30249,lychee_32996,lychee_35195,lychee_35861,lychee_40370,lychee_42346,lychee_45913,lychee_49146,lychee_50268,lychee_51521,lychee_56685
embryo development	biological_process	16	lychee_14067,lychee_18640,lychee_27858,lychee_27946,lychee_29395,lychee_32659,lychee_33150,lychee_33749,lychee_34893,lychee_35277,lychee_36807,lychee_45877,lychee_52422,lychee_53711,lychee_56043,lychee_57179
post-embryonic development	biological_process	16	lychee_1732,lychee_3638,lychee_6089,lychee_16512,lychee_18561,lychee_19744,lychee_26372,lychee_27634,lychee_27757,lychee_31132,lychee_31886,lychee_53301,lychee_53499,lychee_54665,lychee_54785,lychee_57179
meristem maintenance	biological_process	16	lychee_4556,lychee_5882,lychee_10189,lychee_16945,lychee_17101,lychee_17666,lychee_17992,lychee_20748,lychee_25052,lychee_28529,lychee_28991,lychee_36279,lychee_36792,lychee_40853,lychee_50574,lychee_56295
regulation of proton transport	biological_process	16	lychee_12280,lychee_13598,lychee_14269,lychee_16305,lychee_17704,lychee_19066,lychee_23021,lychee_28018,lychee_33351,lychee_35390,lychee_43546,lychee_43604,lychee_46306,lychee_52849,lychee_53781,lychee_55381
negative regulation of seed germination	biological_process	16	lychee_3268,lychee_6284,lychee_9967,lychee_16632,lychee_17949,lychee_20716,lychee_28321,lychee_28905,lychee_32678,lychee_38582,lychee_39141,lychee_41998,lychee_45143,lychee_45990,lychee_46685,lychee_46713
regulation of G2/M transition of mitotic cell cycle	biological_process	16	lychee_301,lychee_1721,lychee_5384,lychee_11665,lychee_12028,lychee_22993,lychee_26611,lychee_29231,lychee_32877,lychee_39846,lychee_47271,lychee_47816,lychee_50284,lychee_52665,lychee_57756,lychee_57965
carbohydrate biosynthetic process	biological_process	16	lychee_5512,lychee_10130,lychee_11924,lychee_11999,lychee_12416,lychee_12683,lychee_14156,lychee_16881,lychee_20267,lychee_23082,lychee_31291,lychee_44692,lychee_45508,lychee_45695,lychee_49144,lychee_52286
dephosphorylation	biological_process	16	lychee_6291,lychee_11480,lychee_14863,lychee_30727,lychee_31480,lychee_33123,lychee_33973,lychee_34658,lychee_40095,lychee_41188,lychee_45904,lychee_46790,lychee_49537,lychee_50349,lychee_52807,lychee_58134
actin cytoskeleton organization	biological_process	16	lychee_1186,lychee_1723,lychee_10291,lychee_13746,lychee_15011,lychee_18418,lychee_19344,lychee_32535,lychee_34610,lychee_34918,lychee_39021,lychee_39136,lychee_49647,lychee_50797,lychee_55986,lychee_57086
regulation of telomere maintenance	biological_process	16	lychee_1721,lychee_2443,lychee_3025,lychee_5384,lychee_11665,lychee_15763,lychee_17375,lychee_22993,lychee_24623,lychee_29774,lychee_35793,lychee_43790,lychee_46602,lychee_47816,lychee_55200,lychee_57504
telomere maintenance in response to DNA damage	biological_process	16	lychee_1721,lychee_2443,lychee_3025,lychee_5384,lychee_11665,lychee_15763,lychee_17375,lychee_22993,lychee_24623,lychee_29774,lychee_35793,lychee_43790,lychee_46602,lychee_47816,lychee_55200,lychee_57504
floral organ formation	biological_process	16	lychee_301,lychee_499,lychee_9665,lychee_12028,lychee_16945,lychee_19193,lychee_21642,lychee_22235,lychee_32677,lychee_33373,lychee_36601,lychee_39495,lychee_40161,lychee_42673,lychee_57372,lychee_57965
protein maturation	biological_process	16	lychee_2567,lychee_3174,lychee_5791,lychee_6583,lychee_10892,lychee_12833,lychee_18768,lychee_30663,lychee_33522,lychee_35172,lychee_41478,lychee_43092,lychee_46602,lychee_48439,lychee_49350,lychee_49472
nucleic acid phosphodiester bond hydrolysis	biological_process	16	lychee_1426,lychee_3155,lychee_9183,lychee_9804,lychee_23883,lychee_28646,lychee_29932,lychee_30145,lychee_30502,lychee_34832,lychee_38182,lychee_43583,lychee_45214,lychee_45255,lychee_47267,lychee_51742
polysaccharide catabolic process	biological_process	15	lychee_1953,lychee_7110,lychee_7116,lychee_12969,lychee_15023,lychee_17793,lychee_19416,lychee_20309,lychee_32716,lychee_33236,lychee_38364,lychee_38470,lychee_38958,lychee_49817,lychee_51536
amino acid transmembrane transport	biological_process	15	lychee_964,lychee_1736,lychee_11318,lychee_11974,lychee_14343,lychee_14824,lychee_15273,lychee_15910,lychee_16712,lychee_20415,lychee_36112,lychee_40066,lychee_52543,lychee_53155,lychee_53511
ubiquinone biosynthetic process	biological_process	15	lychee_533,lychee_747,lychee_3575,lychee_6811,lychee_7795,lychee_9894,lychee_11046,lychee_13848,lychee_19889,lychee_30358,lychee_45574,lychee_55468,lychee_56976,lychee_57711,lychee_58294
mitochondrial transport	biological_process	15	lychee_2502,lychee_7437,lychee_7914,lychee_8277,lychee_13628,lychee_13661,lychee_13836,lychee_15713,lychee_26448,lychee_30369,lychee_38481,lychee_48405,lychee_49958,lychee_50566,lychee_53191
cytokinin mediated signaling pathway	biological_process	15	lychee_1721,lychee_5384,lychee_11665,lychee_18054,lychee_19416,lychee_19507,lychee_20923,lychee_22918,lychee_22993,lychee_41377,lychee_44516,lychee_46901,lychee_47816,lychee_49911,lychee_55926
flavonoid biosynthetic process	biological_process	15	lychee_5055,lychee_9733,lychee_11606,lychee_20830,lychee_23173,lychee_25290,lychee_31782,lychee_39779,lychee_43215,lychee_43633,lychee_44343,lychee_50926,lychee_52368,lychee_53269,lychee_56970
salicylic acid mediated signaling pathway	biological_process	15	lychee_3037,lychee_3397,lychee_11449,lychee_14752,lychee_22818,lychee_24369,lychee_27753,lychee_31178,lychee_32789,lychee_35775,lychee_41858,lychee_45649,lychee_51058,lychee_55236,lychee_58017
positive regulation of flavonoid biosynthetic process	biological_process	15	lychee_5176,lychee_5244,lychee_12933,lychee_24229,lychee_28020,lychee_28694,lychee_35107,lychee_35735,lychee_42807,lychee_42921,lychee_43887,lychee_48526,lychee_49979,lychee_50234,lychee_57995
myo-inositol hexakisphosphate biosynthetic process	biological_process	15	lychee_3090,lychee_8625,lychee_16336,lychee_16448,lychee_17357,lychee_18446,lychee_18646,lychee_31718,lychee_33366,lychee_40156,lychee_47705,lychee_52793,lychee_56432,lychee_56970,lychee_57591
response to cyclopentenone	biological_process	15	lychee_1160,lychee_6073,lychee_8635,lychee_13191,lychee_15488,lychee_20450,lychee_24841,lychee_29132,lychee_30778,lychee_37026,lychee_37120,lychee_45523,lychee_50112,lychee_52419,lychee_56315
regulation of hormone levels	biological_process	15	lychee_2806,lychee_5479,lychee_7517,lychee_11178,lychee_13598,lychee_13919,lychee_23021,lychee_31924,lychee_33128,lychee_33397,lychee_36400,lychee_40966,lychee_46306,lychee_50589,lychee_55926
histone methylation	biological_process	15	lychee_397,lychee_2764,lychee_10688,lychee_26165,lychee_29774,lychee_30590,lychee_33286,lychee_34788,lychee_35359,lychee_36679,lychee_39851,lychee_40676,lychee_46839,lychee_47754,lychee_49169
pentacyclic triterpenoid biosynthetic process	biological_process	15	lychee_1024,lychee_2804,lychee_4303,lychee_7076,lychee_10001,lychee_16918,lychee_18184,lychee_28777,lychee_34262,lychee_36631,lychee_38984,lychee_40766,lychee_53340,lychee_54528,lychee_57807
regulation of defense response	biological_process	15	lychee_4818,lychee_10747,lychee_12553,lychee_16415,lychee_26612,lychee_27691,lychee_28204,lychee_35788,lychee_39814,lychee_44343,lychee_46335,lychee_49213,lychee_49896,lychee_51495,lychee_58521
oxylipin biosynthetic process	biological_process	15	lychee_7649,lychee_18646,lychee_23021,lychee_23688,lychee_32569,lychee_34702,lychee_35505,lychee_38458,lychee_38574,lychee_39387,lychee_43624,lychee_45350,lychee_52428,lychee_52849,lychee_54651
cuticle development	biological_process	15	lychee_6170,lychee_9520,lychee_11388,lychee_12456,lychee_18596,lychee_20921,lychee_23021,lychee_27076,lychee_30418,lychee_33608,lychee_38084,lychee_40535,lychee_45976,lychee_47666,lychee_55477
response to arsenic-containing substance	biological_process	15	lychee_2277,lychee_4372,lychee_6892,lychee_7090,lychee_21915,lychee_27798,lychee_29320,lychee_31264,lychee_40615,lychee_41810,lychee_45547,lychee_48838,lychee_49009,lychee_55046,lychee_55162
lateral root development	biological_process	15	lychee_4697,lychee_4701,lychee_11911,lychee_12725,lychee_15236,lychee_15458,lychee_30830,lychee_35567,lychee_40901,lychee_45004,lychee_45854,lychee_46172,lychee_49076,lychee_52419,lychee_53615
potassium ion transmembrane transport	biological_process	15	lychee_984,lychee_3577,lychee_6591,lychee_10432,lychee_13597,lychee_17882,lychee_18002,lychee_20786,lychee_29529,lychee_29911,lychee_30888,lychee_33484,lychee_35054,lychee_35961,lychee_42886
regulation of cyclin-dependent protein kinase activity	biological_process	14	lychee_3005,lychee_5300,lychee_13995,lychee_15564,lychee_16591,lychee_20757,lychee_22405,lychee_24508,lychee_33795,lychee_34071,lychee_35777,lychee_42695,lychee_48576,lychee_58320
mismatch repair	biological_process	14	lychee_10397,lychee_12927,lychee_15184,lychee_15239,lychee_16784,lychee_22285,lychee_24773,lychee_26073,lychee_27363,lychee_28994,lychee_44649,lychee_45156,lychee_48121,lychee_58275
tryptophan catabolic process	biological_process	14	lychee_12126,lychee_16918,lychee_17727,lychee_22029,lychee_23265,lychee_27691,lychee_28694,lychee_33798,lychee_39707,lychee_41684,lychee_41858,lychee_43649,lychee_46357,lychee_54339
heme biosynthetic process	biological_process	14	lychee_2542,lychee_5996,lychee_10746,lychee_14269,lychee_14332,lychee_16756,lychee_31443,lychee_35168,lychee_36476,lychee_36772,lychee_47744,lychee_50214,lychee_53556,lychee_57087
phosphate-containing compound metabolic process	biological_process	14	lychee_2227,lychee_3985,lychee_8506,lychee_22479,lychee_23423,lychee_31673,lychee_32987,lychee_38174,lychee_42489,lychee_47568,lychee_47602,lychee_47804,lychee_49896,lychee_56543
nitrogen compound metabolic process	biological_process	14	lychee_672,lychee_6029,lychee_6784,lychee_9793,lychee_10846,lychee_12344,lychee_12513,lychee_13033,lychee_15400,lychee_21327,lychee_21508,lychee_32556,lychee_50192,lychee_56901
nucleotide transport	biological_process	14	lychee_5176,lychee_9178,lychee_10736,lychee_15486,lychee_22541,lychee_24229,lychee_29542,lychee_32523,lychee_32789,lychee_41652,lychee_43822,lychee_47861,lychee_52860,lychee_58017
syncytium formation	biological_process	14	lychee_2951,lychee_3798,lychee_11060,lychee_22377,lychee_29061,lychee_31214,lychee_32247,lychee_43729,lychee_44133,lychee_51768,lychee_53337,lychee_54797,lychee_55990,lychee_57996
response to fungus	biological_process	14	lychee_2595,lychee_3397,lychee_5093,lychee_7801,lychee_12626,lychee_16099,lychee_18314,lychee_20231,lychee_20365,lychee_22443,lychee_25194,lychee_31918,lychee_35146,lychee_54651
leaf senescence	biological_process	14	lychee_1767,lychee_11449,lychee_14409,lychee_16169,lychee_17631,lychee_19378,lychee_32789,lychee_33960,lychee_36449,lychee_42329,lychee_52419,lychee_55535,lychee_57591,lychee_58017
response to ionizing radiation	biological_process	14	lychee_6928,lychee_10719,lychee_19698,lychee_21951,lychee_22734,lychee_23949,lychee_29272,lychee_30590,lychee_31602,lychee_32500,lychee_33122,lychee_35397,lychee_38241,lychee_57051
PSII associated light-harvesting complex II catabolic process	biological_process	14	lychee_3883,lychee_4955,lychee_4993,lychee_5955,lychee_9028,lychee_20397,lychee_28707,lychee_41253,lychee_45826,lychee_46210,lychee_49710,lychee_52849,lychee_53702,lychee_54125
basic amino acid transport	biological_process	14	lychee_5176,lychee_9178,lychee_10736,lychee_15486,lychee_22541,lychee_24229,lychee_29542,lychee_32523,lychee_32789,lychee_41652,lychee_43822,lychee_47861,lychee_52860,lychee_58017
somatic cell DNA recombination	biological_process	14	lychee_397,lychee_10719,lychee_16945,lychee_26073,lychee_26603,lychee_27259,lychee_32500,lychee_35397,lychee_35793,lychee_38241,lychee_45712,lychee_46800,lychee_47271,lychee_56982
histone phosphorylation	biological_process	14	lychee_2308,lychee_16945,lychee_19646,lychee_22734,lychee_23153,lychee_23949,lychee_28447,lychee_29231,lychee_31602,lychee_36792,lychee_41865,lychee_50112,lychee_57756,lychee_58353
protein deubiquitination	biological_process	14	lychee_2764,lychee_10688,lychee_23477,lychee_25946,lychee_26165,lychee_29774,lychee_30590,lychee_33286,lychee_34788,lychee_35359,lychee_36679,lychee_36792,lychee_39851,lychee_40676
protein catabolic process	biological_process	14	lychee_3819,lychee_5871,lychee_11194,lychee_12480,lychee_14944,lychee_14991,lychee_19002,lychee_19372,lychee_26154,lychee_34750,lychee_37385,lychee_44108,lychee_49984,lychee_54877
regulation of ion transport	biological_process	14	lychee_5176,lychee_9178,lychee_10736,lychee_15486,lychee_22541,lychee_24229,lychee_29542,lychee_32523,lychee_32789,lychee_41652,lychee_43822,lychee_47861,lychee_52860,lychee_58017
cellular carbohydrate metabolic process	biological_process	14	lychee_3441,lychee_3688,lychee_4998,lychee_10846,lychee_12380,lychee_22170,lychee_29257,lychee_32944,lychee_34293,lychee_37868,lychee_40015,lychee_42374,lychee_53259,lychee_55993
sphingoid biosynthetic process	biological_process	14	lychee_11318,lychee_13987,lychee_14343,lychee_16712,lychee_18827,lychee_20239,lychee_20415,lychee_21642,lychee_21931,lychee_22781,lychee_30831,lychee_46089,lychee_53511,lychee_56991
hydrogen peroxide biosynthetic process	biological_process	14	lychee_12683,lychee_14399,lychee_17395,lychee_21950,lychee_22156,lychee_24114,lychee_25928,lychee_29141,lychee_31251,lychee_31326,lychee_39940,lychee_42950,lychee_44155,lychee_46722
calcium ion transmembrane transport	biological_process	14	lychee_3343,lychee_6256,lychee_11017,lychee_25233,lychee_25546,lychee_26535,lychee_27348,lychee_30929,lychee_47001,lychee_53897,lychee_54099,lychee_55489,lychee_56749,lychee_57439
divalent metal ion transport	biological_process	14	lychee_844,lychee_3023,lychee_3983,lychee_6257,lychee_9616,lychee_9768,lychee_16918,lychee_22207,lychee_24229,lychee_25882,lychee_36065,lychee_37360,lychee_37821,lychee_43008
very long-chain fatty acid metabolic process	biological_process	13	lychee_4924,lychee_6170,lychee_20921,lychee_23021,lychee_27076,lychee_30418,lychee_31498,lychee_33608,lychee_34856,lychee_38084,lychee_40535,lychee_45976,lychee_47666
transition metal ion transport	biological_process	13	lychee_4676,lychee_7635,lychee_14341,lychee_20741,lychee_25381,lychee_36709,lychee_42998,lychee_44002,lychee_46415,lychee_48164,lychee_51113,lychee_55384,lychee_57745
response to hypoxia	biological_process	13	lychee_3097,lychee_3327,lychee_13071,lychee_14657,lychee_19388,lychee_20748,lychee_23835,lychee_27467,lychee_34681,lychee_44373,lychee_49533,lychee_51501,lychee_54188
regulation of response to biotic stimulus	biological_process	13	lychee_3423,lychee_4372,lychee_5176,lychee_16803,lychee_16918,lychee_18405,lychee_21595,lychee_33457,lychee_37360,lychee_40615,lychee_47804,lychee_52849,lychee_52860
starch metabolic process	biological_process	13	lychee_12969,lychee_17793,lychee_19416,lychee_20748,lychee_21973,lychee_24114,lychee_37987,lychee_38470,lychee_43596,lychee_46722,lychee_47725,lychee_49817,lychee_51536
double-strand break repair	biological_process	13	lychee_2443,lychee_2686,lychee_4141,lychee_9183,lychee_12724,lychee_21642,lychee_28447,lychee_35185,lychee_37036,lychee_38100,lychee_43959,lychee_55200,lychee_57504
DNA-dependent transcription, initiation	biological_process	13	lychee_1410,lychee_4413,lychee_17902,lychee_21872,lychee_22112,lychee_30491,lychee_33366,lychee_35605,lychee_41286,lychee_44447,lychee_45760,lychee_48110,lychee_48408
tRNA metabolic process	biological_process	13	lychee_2212,lychee_8214,lychee_15091,lychee_19546,lychee_27297,lychee_39546,lychee_39636,lychee_43923,lychee_50928,lychee_53193,lychee_54910,lychee_55465,lychee_58210
vesicle docking involved in exocytosis	biological_process	13	lychee_1290,lychee_2051,lychee_4769,lychee_8351,lychee_9034,lychee_10645,lychee_14408,lychee_15617,lychee_21292,lychee_25482,lychee_36464,lychee_47861,lychee_52810
lysine biosynthetic process via diaminopimelate	biological_process	13	lychee_3017,lychee_7640,lychee_13848,lychee_14211,lychee_16169,lychee_17666,lychee_21029,lychee_23525,lychee_35718,lychee_38875,lychee_52381,lychee_55468,lychee_56976
plastid organization	biological_process	13	lychee_3423,lychee_4993,lychee_10129,lychee_10846,lychee_20397,lychee_20622,lychee_35390,lychee_41253,lychee_41639,lychee_49896,lychee_51623,lychee_52849,lychee_58474
gibberellic acid mediated signaling pathway	biological_process	13	lychee_7116,lychee_8199,lychee_10209,lychee_15984,lychee_17345,lychee_25791,lychee_33236,lychee_36976,lychee_38364,lychee_39655,lychee_51137,lychee_52478,lychee_54867
endosperm development	biological_process	13	lychee_17025,lychee_17400,lychee_21102,lychee_39475,lychee_40234,lychee_40314,lychee_43230,lychee_50134,lychee_52444,lychee_54995,lychee_56192,lychee_57142,lychee_58026
stomatal movement	biological_process	13	lychee_5110,lychee_7801,lychee_7840,lychee_18405,lychee_22458,lychee_23962,lychee_32551,lychee_33262,lychee_42983,lychee_43604,lychee_44217,lychee_51175,lychee_52572
gene expression	biological_process	13	lychee_14925,lychee_15537,lychee_16585,lychee_17554,lychee_27269,lychee_37509,lychee_40533,lychee_41051,lychee_42020,lychee_43557,lychee_43851,lychee_51623,lychee_57857
protein-chromophore linkage	biological_process	13	lychee_7311,lychee_12856,lychee_13903,lychee_17174,lychee_26808,lychee_29225,lychee_39095,lychee_40169,lychee_47613,lychee_49465,lychee_51193,lychee_52825,lychee_55074
regulation of ARF GTPase activity	biological_process	13	lychee_1307,lychee_2618,lychee_4144,lychee_12010,lychee_13500,lychee_27332,lychee_38751,lychee_40649,lychee_41069,lychee_46104,lychee_48885,lychee_50111,lychee_57214
growth	biological_process	13	lychee_3417,lychee_13354,lychee_14433,lychee_16107,lychee_17453,lychee_18576,lychee_25849,lychee_40966,lychee_43161,lychee_44923,lychee_45004,lychee_53512,lychee_54651
regulation of multi-organism process	biological_process	13	lychee_3423,lychee_4372,lychee_5176,lychee_16803,lychee_16918,lychee_18405,lychee_21595,lychee_33457,lychee_37360,lychee_40615,lychee_47804,lychee_52849,lychee_52860
single-organism process	biological_process	13	lychee_5559,lychee_16535,lychee_23395,lychee_23461,lychee_25656,lychee_26699,lychee_37399,lychee_43494,lychee_46931,lychee_47603,lychee_52062,lychee_53436,lychee_55972
regulation of cell division	biological_process	13	lychee_1628,lychee_3385,lychee_13919,lychee_26887,lychee_29774,lychee_32245,lychee_33117,lychee_33671,lychee_39814,lychee_45042,lychee_46335,lychee_46901,lychee_50820
sucrose metabolic process	biological_process	12	lychee_9313,lychee_11015,lychee_13081,lychee_16731,lychee_23896,lychee_25849,lychee_30734,lychee_35336,lychee_36941,lychee_37466,lychee_37859,lychee_44058
trehalose biosynthetic process	biological_process	12	lychee_3465,lychee_5593,lychee_11367,lychee_14353,lychee_20243,lychee_23464,lychee_28071,lychee_37091,lychee_39421,lychee_52834,lychee_55509,lychee_57792
galactose metabolic process	biological_process	12	lychee_10130,lychee_10407,lychee_11999,lychee_14980,lychee_18174,lychee_21475,lychee_25227,lychee_25820,lychee_39100,lychee_42462,lychee_45695,lychee_52831
cellular glucan metabolic process	biological_process	12	lychee_1628,lychee_6774,lychee_8823,lychee_12902,lychee_13583,lychee_20045,lychee_22593,lychee_29015,lychee_29798,lychee_48497,lychee_48538,lychee_55218
superoxide metabolic process	biological_process	12	lychee_2343,lychee_5565,lychee_9092,lychee_12515,lychee_18598,lychee_19411,lychee_33101,lychee_42715,lychee_45367,lychee_51701,lychee_53116,lychee_55487
cell communication	biological_process	12	lychee_5559,lychee_11408,lychee_26699,lychee_43008,lychee_43494,lychee_47603,lychee_48380,lychee_49961,lychee_52062,lychee_52419,lychee_55846,lychee_55972
G-protein coupled receptor signaling pathway	biological_process	12	lychee_4562,lychee_6352,lychee_11785,lychee_11831,lychee_17345,lychee_29840,lychee_35469,lychee_43943,lychee_44008,lychee_51442,lychee_53524,lychee_57265
RNA splicing	biological_process	12	lychee_5988,lychee_11156,lychee_15137,lychee_15204,lychee_16893,lychee_22174,lychee_27946,lychee_28527,lychee_34707,lychee_44199,lychee_45700,lychee_54865
isoleucine biosynthetic process	biological_process	12	lychee_6841,lychee_11903,lychee_12095,lychee_14060,lychee_14544,lychee_18382,lychee_23408,lychee_28789,lychee_34258,lychee_40176,lychee_42495,lychee_52381
nucleoside metabolic process	biological_process	12	lychee_5492,lychee_7945,lychee_10746,lychee_13775,lychee_16756,lychee_18786,lychee_36476,lychee_42431,lychee_45417,lychee_45593,lychee_50214,lychee_54174
response to desiccation	biological_process	12	lychee_7245,lychee_7801,lychee_13466,lychee_17114,lychee_35410,lychee_41436,lychee_43807,lychee_48731,lychee_50628,lychee_52159,lychee_53167,lychee_57152
microsporogenesis	biological_process	12	lychee_9943,lychee_11449,lychee_12382,lychee_16455,lychee_22657,lychee_23784,lychee_32789,lychee_48143,lychee_53621,lychee_55719,lychee_57282,lychee_58017
seed maturation	biological_process	12	lychee_10264,lychee_17400,lychee_20748,lychee_25641,lychee_28215,lychee_40234,lychee_40314,lychee_50822,lychee_55344,lychee_56192,lychee_57142,lychee_58026
regulation of gene expression	biological_process	12	lychee_6380,lychee_6601,lychee_12872,lychee_20071,lychee_23461,lychee_34686,lychee_39173,lychee_40749,lychee_45746,lychee_47546,lychee_50672,lychee_51495
gene silencing	biological_process	12	lychee_397,lychee_6502,lychee_13803,lychee_14982,lychee_16535,lychee_17073,lychee_21593,lychee_30656,lychee_33522,lychee_34949,lychee_54278,lychee_57240
chromatin modification	biological_process	12	lychee_10719,lychee_23461,lychee_26073,lychee_27259,lychee_32500,lychee_35397,lychee_38241,lychee_43300,lychee_45712,lychee_47318,lychee_49206,lychee_56982
protein metabolic process	biological_process	12	lychee_2419,lychee_3025,lychee_5759,lychee_8949,lychee_13231,lychee_30630,lychee_33375,lychee_33646,lychee_38653,lychee_51451,lychee_52596,lychee_55085
calcium-mediated signaling	biological_process	12	lychee_10881,lychee_20802,lychee_22458,lychee_23962,lychee_37987,lychee_39655,lychee_42983,lychee_43596,lychee_44217,lychee_47725,lychee_50284,lychee_52665
cell cycle process	biological_process	12	lychee_1285,lychee_14419,lychee_22918,lychee_26603,lychee_29243,lychee_32578,lychee_32677,lychee_36601,lychee_45419,lychee_49439,lychee_51502,lychee_56507
gene silencing by RNA	biological_process	12	lychee_2308,lychee_10473,lychee_10719,lychee_11975,lychee_26603,lychee_29231,lychee_32500,lychee_35397,lychee_36199,lychee_36601,lychee_38241,lychee_47271
peptidyl-tyrosine dephosphorylation	biological_process	12	lychee_425,lychee_2258,lychee_9370,lychee_16918,lychee_28269,lychee_32180,lychee_34883,lychee_44780,lychee_45491,lychee_45838,lychee_50753,lychee_56188
ATP synthesis coupled electron transport	biological_process	12	lychee_842,lychee_4016,lychee_22274,lychee_33667,lychee_33690,lychee_39771,lychee_45542,lychee_46799,lychee_47717,lychee_47868,lychee_48677,lychee_51724
lignin catabolic process	biological_process	12	lychee_5244,lychee_8594,lychee_9024,lychee_9267,lychee_13883,lychee_18163,lychee_32211,lychee_33569,lychee_36843,lychee_43169,lychee_48526,lychee_49466
para-aminobenzoic acid metabolic process	biological_process	12	lychee_4372,lychee_6627,lychee_14752,lychee_15488,lychee_20081,lychee_20516,lychee_22029,lychee_33239,lychee_40615,lychee_42201,lychee_51812,lychee_52011
petal formation	biological_process	12	lychee_1735,lychee_10121,lychee_10473,lychee_11975,lychee_13537,lychee_17331,lychee_19748,lychee_49169,lychee_50284,lychee_52665,lychee_54565,lychee_54922
stomatal closure	biological_process	12	lychee_3268,lychee_9967,lychee_11126,lychee_17949,lychee_20716,lychee_28905,lychee_32678,lychee_38582,lychee_39141,lychee_45143,lychee_45990,lychee_46685
malate metabolic process	biological_process	11	lychee_3441,lychee_4998,lychee_10129,lychee_28003,lychee_32944,lychee_33066,lychee_37868,lychee_40015,lychee_51016,lychee_52493,lychee_55993
DNA metabolic process	biological_process	11	lychee_3155,lychee_4936,lychee_9571,lychee_12894,lychee_26769,lychee_26886,lychee_33391,lychee_39564,lychee_50574,lychee_51742,lychee_51882
translational termination	biological_process	11	lychee_1270,lychee_1978,lychee_5662,lychee_20274,lychee_32373,lychee_33556,lychee_34749,lychee_38088,lychee_41538,lychee_43155,lychee_53775
isoprenoid biosynthetic process	biological_process	11	lychee_6536,lychee_19012,lychee_23151,lychee_24279,lychee_26972,lychee_28990,lychee_31612,lychee_49896,lychee_55664,lychee_56106,lychee_56648
leucine biosynthetic process	biological_process	11	lychee_14060,lychee_14544,lychee_16408,lychee_18382,lychee_23408,lychee_28789,lychee_33113,lychee_34258,lychee_37290,lychee_42495,lychee_54071
coumarin biosynthetic process	biological_process	11	lychee_3931,lychee_5244,lychee_12933,lychee_13466,lychee_28020,lychee_42807,lychee_43887,lychee_48526,lychee_49678,lychee_49979,lychee_57995
negative regulation of flower development	biological_process	11	lychee_3159,lychee_4025,lychee_4701,lychee_5092,lychee_5736,lychee_9492,lychee_20250,lychee_25701,lychee_29185,lychee_37253,lychee_53615
positive regulation of flower development	biological_process	11	lychee_2806,lychee_6463,lychee_17025,lychee_17506,lychee_31942,lychee_33064,lychee_39475,lychee_46242,lychee_50134,lychee_52444,lychee_54995
xylem development	biological_process	11	lychee_16261,lychee_17950,lychee_21973,lychee_27274,lychee_28300,lychee_35877,lychee_39968,lychee_42975,lychee_44144,lychee_56323,lychee_58385
regulation of stomatal movement	biological_process	11	lychee_5176,lychee_10122,lychee_17595,lychee_25849,lychee_28959,lychee_36450,lychee_39173,lychee_42886,lychee_45746,lychee_54797,lychee_55990
galactolipid biosynthetic process	biological_process	11	lychee_3097,lychee_3327,lychee_11458,lychee_16946,lychee_17882,lychee_20748,lychee_27467,lychee_38722,lychee_44217,lychee_55535,lychee_55914
glucosinolate metabolic process	biological_process	11	lychee_4993,lychee_8884,lychee_20397,lychee_22556,lychee_30967,lychee_31443,lychee_35168,lychee_35899,lychee_41253,lychee_47744,lychee_52849
regulation of protein localization	biological_process	11	lychee_16853,lychee_17595,lychee_25581,lychee_31629,lychee_36450,lychee_39165,lychee_39307,lychee_41297,lychee_51495,lychee_51542,lychee_54125
cellular response to water deprivation	biological_process	11	lychee_465,lychee_7179,lychee_11458,lychee_12971,lychee_15736,lychee_16159,lychee_16803,lychee_23112,lychee_33457,lychee_44217,lychee_55535
protein targeting to chloroplast	biological_process	11	lychee_15091,lychee_18058,lychee_19546,lychee_32434,lychee_33509,lychee_38903,lychee_39636,lychee_43923,lychee_46570,lychee_50927,lychee_55465
ATP metabolic process	biological_process	11	lychee_795,lychee_21002,lychee_26088,lychee_26329,lychee_28434,lychee_31568,lychee_34597,lychee_38257,lychee_41018,lychee_47874,lychee_48279
glycerol-3-phosphate catabolic process	biological_process	11	lychee_933,lychee_1324,lychee_5937,lychee_6720,lychee_12847,lychee_23466,lychee_25586,lychee_26097,lychee_28726,lychee_31998,lychee_47162
sepal formation	biological_process	11	lychee_1735,lychee_10121,lychee_10473,lychee_11975,lychee_13537,lychee_17331,lychee_19748,lychee_49169,lychee_50284,lychee_52665,lychee_54922
regulation of biological process	biological_process	11	lychee_7290,lychee_18561,lychee_32356,lychee_37254,lychee_37401,lychee_40966,lychee_49238,lychee_49908,lychee_54665,lychee_55425,lychee_57857
organic substance biosynthetic process	biological_process	11	lychee_793,lychee_1628,lychee_14646,lychee_16187,lychee_17212,lychee_27269,lychee_31931,lychee_39430,lychee_49908,lychee_56086,lychee_56484
karyogamy	biological_process	10	lychee_3174,lychee_4714,lychee_14916,lychee_25530,lychee_27024,lychee_28664,lychee_28670,lychee_29705,lychee_30590,lychee_30663
glucose metabolic process	biological_process	10	lychee_1014,lychee_3781,lychee_7457,lychee_14888,lychee_16578,lychee_38445,lychee_41368,lychee_42410,lychee_49942,lychee_55057
chitin catabolic process	biological_process	10	lychee_1953,lychee_7110,lychee_8550,lychee_13466,lychee_15023,lychee_16965,lychee_29555,lychee_30146,lychee_32716,lychee_54156
acetyl-CoA metabolic process	biological_process	10	lychee_1441,lychee_4303,lychee_12969,lychee_17805,lychee_18827,lychee_19416,lychee_24131,lychee_47903,lychee_52184,lychee_56386
RNA-dependent DNA replication	biological_process	10	lychee_361,lychee_11156,lychee_13354,lychee_14433,lychee_17453,lychee_18576,lychee_22174,lychee_36863,lychee_44199,lychee_49533
nucleotide-excision repair	biological_process	10	lychee_9804,lychee_14210,lychee_15238,lychee_28670,lychee_29272,lychee_29932,lychee_32771,lychee_38182,lychee_44789,lychee_55608
glycine catabolic process	biological_process	10	lychee_913,lychee_4993,lychee_18646,lychee_20397,lychee_23021,lychee_23688,lychee_38458,lychee_41253,lychee_52849,lychee_57584
polyamine catabolic process	biological_process	10	lychee_802,lychee_5244,lychee_20320,lychee_25504,lychee_42807,lychee_47903,lychee_48526,lychee_53409,lychee_55982,lychee_56587
phosphate ion transport	biological_process	10	lychee_1817,lychee_3678,lychee_6351,lychee_22123,lychee_22541,lychee_30521,lychee_37254,lychee_42431,lychee_42545,lychee_44162
asymmetric cell division	biological_process	10	lychee_15094,lychee_22235,lychee_26887,lychee_29393,lychee_32245,lychee_33373,lychee_40931,lychee_45579,lychee_46024,lychee_56017
RNA modification	biological_process	10	lychee_7562,lychee_27080,lychee_30909,lychee_33520,lychee_33608,lychee_35129,lychee_36907,lychee_39677,lychee_43161,lychee_48844
embryo sac development	biological_process	10	lychee_3159,lychee_5222,lychee_10257,lychee_22416,lychee_25500,lychee_26969,lychee_29048,lychee_44002,lychee_46601,lychee_55034
response to bacterium	biological_process	10	lychee_6172,lychee_11911,lychee_20365,lychee_34686,lychee_36153,lychee_38453,lychee_43791,lychee_54015,lychee_54651,lychee_56315
response to hormone stimulus	biological_process	10	lychee_5163,lychee_5829,lychee_19126,lychee_24090,lychee_29477,lychee_37238,lychee_42281,lychee_50197,lychee_51480,lychee_52846
photosynthesis, light harvesting	biological_process	10	lychee_7271,lychee_13397,lychee_26241,lychee_26808,lychee_38943,lychee_39095,lychee_51544,lychee_52332,lychee_52825,lychee_56915
defense response to bacterium, incompatible interaction	biological_process	10	lychee_1229,lychee_16945,lychee_18844,lychee_21012,lychee_21648,lychee_30824,lychee_35674,lychee_37209,lychee_37872,lychee_48987
regulation of meristem structural organization	biological_process	10	lychee_7116,lychee_7517,lychee_26603,lychee_32929,lychee_33236,lychee_38364,lychee_42326,lychee_51137,lychee_52478,lychee_52920
maintenance of meristem identity	biological_process	10	lychee_2764,lychee_6583,lychee_10688,lychee_30590,lychee_39495,lychee_39655,lychee_42673,lychee_45419,lychee_46602,lychee_56507
lithium ion transport	biological_process	10	lychee_1567,lychee_3037,lychee_24369,lychee_28558,lychee_41835,lychee_45649,lychee_46232,lychee_52813,lychee_53825,lychee_54992
lipid catabolic process	biological_process	10	lychee_3593,lychee_5183,lychee_12784,lychee_15614,lychee_28000,lychee_30111,lychee_36128,lychee_38752,lychee_52384,lychee_56780
multicellular organism reproduction	biological_process	10	lychee_1721,lychee_3025,lychee_5384,lychee_11665,lychee_15763,lychee_22993,lychee_24623,lychee_41858,lychee_47816,lychee_57504
ncRNA metabolic process	biological_process	10	lychee_5955,lychee_19471,lychee_24251,lychee_33509,lychee_36550,lychee_37972,lychee_38781,lychee_45760,lychee_48110,lychee_51623
cellular modified amino acid biosynthetic process	biological_process	10	lychee_802,lychee_5244,lychee_12285,lychee_20320,lychee_25504,lychee_42807,lychee_47903,lychee_48526,lychee_55982,lychee_56587
D-xylose metabolic process	biological_process	10	lychee_13050,lychee_17777,lychee_21351,lychee_25679,lychee_30894,lychee_32421,lychee_40385,lychee_44980,lychee_52769,lychee_58069
shoot development	biological_process	10	lychee_12059,lychee_16616,lychee_28387,lychee_29250,lychee_40214,lychee_42196,lychee_47318,lychee_47886,lychee_49206,lychee_54665
meristem development	biological_process	10	lychee_1975,lychee_3638,lychee_5593,lychee_5670,lychee_14353,lychee_14982,lychee_26969,lychee_35390,lychee_46242,lychee_54455
mitochondrial mRNA modification	biological_process	10	lychee_3218,lychee_5354,lychee_17848,lychee_20489,lychee_26695,lychee_27594,lychee_31471,lychee_35610,lychee_46856,lychee_56359
regulation of translation	biological_process	9	lychee_1517,lychee_5874,lychee_30057,lychee_39357,lychee_44305,lychee_44351,lychee_51373,lychee_52849,lychee_54891
cysteine biosynthetic process from serine	biological_process	9	lychee_21722,lychee_32424,lychee_36674,lychee_39307,lychee_46615,lychee_46786,lychee_51692,lychee_53736,lychee_55120
S-adenosylmethionine biosynthetic process	biological_process	9	lychee_170,lychee_1643,lychee_13282,lychee_14319,lychee_29051,lychee_30396,lychee_31347,lychee_38026,lychee_46128
vitamin metabolic process	biological_process	9	lychee_913,lychee_4993,lychee_18646,lychee_20397,lychee_23021,lychee_23688,lychee_38458,lychee_41253,lychee_52849
nucleocytoplasmic transport	biological_process	9	lychee_3592,lychee_13022,lychee_13042,lychee_15330,lychee_28989,lychee_35657,lychee_40901,lychee_44465,lychee_46804
protein localization	biological_process	9	lychee_245,lychee_2706,lychee_14187,lychee_15422,lychee_27095,lychee_28769,lychee_40573,lychee_42554,lychee_57945
valine biosynthetic process	biological_process	9	lychee_11903,lychee_12095,lychee_14060,lychee_14544,lychee_18382,lychee_23408,lychee_28789,lychee_34258,lychee_42495
nucleotide-sugar metabolic process	biological_process	9	lychee_11458,lychee_13050,lychee_21351,lychee_25679,lychee_25820,lychee_32421,lychee_40385,lychee_56693,lychee_58069
response to cytokinin stimulus	biological_process	9	lychee_11470,lychee_13466,lychee_15458,lychee_30057,lychee_30830,lychee_32578,lychee_35547,lychee_41478,lychee_48738
hormone-mediated signaling pathway	biological_process	9	lychee_7471,lychee_20620,lychee_39028,lychee_42899,lychee_46103,lychee_51013,lychee_52813,lychee_54636,lychee_54889
plant-type cell wall modification involved in multidimensional cell growth	biological_process	9	lychee_1623,lychee_2277,lychee_11060,lychee_13583,lychee_22377,lychee_29061,lychee_31214,lychee_33376,lychee_56386
secondary cell wall biogenesis	biological_process	9	lychee_8731,lychee_8842,lychee_14020,lychee_14206,lychee_20048,lychee_21973,lychee_32076,lychee_47944,lychee_49466
auxin homeostasis	biological_process	9	lychee_1160,lychee_20450,lychee_23477,lychee_24841,lychee_25946,lychee_32708,lychee_39851,lychee_45302,lychee_50234
magnesium ion transport	biological_process	9	lychee_4795,lychee_15175,lychee_17314,lychee_27215,lychee_33411,lychee_37114,lychee_38136,lychee_42202,lychee_46961
methanogenesis	biological_process	9	lychee_170,lychee_1643,lychee_13282,lychee_14319,lychee_29051,lychee_30396,lychee_31347,lychee_38026,lychee_46128
protein sumoylation	biological_process	9	lychee_1981,lychee_5226,lychee_9083,lychee_16616,lychee_19632,lychee_24600,lychee_29328,lychee_30947,lychee_43570
cell wall macromolecule catabolic process	biological_process	9	lychee_1953,lychee_12355,lychee_13466,lychee_28064,lychee_29555,lychee_30146,lychee_32716,lychee_40241,lychee_54156
cellulose metabolic process	biological_process	9	lychee_11178,lychee_11579,lychee_23082,lychee_31924,lychee_36400,lychee_38470,lychee_49144,lychee_50589,lychee_56995
1-aminocyclopropane-1-carboxylate biosynthetic process	biological_process	9	lychee_8931,lychee_19376,lychee_30057,lychee_44305,lychee_45457,lychee_51373,lychee_54188,lychee_55915,lychee_57672
macromolecule metabolic process	biological_process	9	lychee_4593,lychee_4677,lychee_9554,lychee_12903,lychee_13182,lychee_23500,lychee_23849,lychee_39710,lychee_46396
cellular biosynthetic process	biological_process	9	lychee_1628,lychee_16187,lychee_17212,lychee_27269,lychee_31673,lychee_31931,lychee_46063,lychee_46894,lychee_49908
nucleotide phosphorylation	biological_process	9	lychee_8447,lychee_12059,lychee_23093,lychee_38759,lychee_47969,lychee_48151,lychee_54192,lychee_55285,lychee_57595
carpel development	biological_process	9	lychee_5593,lychee_14353,lychee_21997,lychee_22575,lychee_29324,lychee_36455,lychee_38825,lychee_54455,lychee_55970
regulation of catalytic activity	biological_process	9	lychee_4608,lychee_13025,lychee_21919,lychee_23567,lychee_25044,lychee_37588,lychee_38583,lychee_41752,lychee_54379
nucleic acid metabolic process	biological_process	9	lychee_10763,lychee_20298,lychee_23076,lychee_30302,lychee_44256,lychee_44668,lychee_46441,lychee_49043,lychee_56573
tryptophan biosynthetic process	biological_process	8	lychee_2307,lychee_23265,lychee_34158,lychee_36090,lychee_37982,lychee_48694,lychee_51561,lychee_54339
response to reactive oxygen species	biological_process	8	lychee_1567,lychee_34788,lychee_36368,lychee_45042,lychee_45198,lychee_51495,lychee_53061,lychee_54992
pseudouridine synthesis	biological_process	8	lychee_563,lychee_4145,lychee_6078,lychee_29137,lychee_29723,lychee_38666,lychee_57360,lychee_58014
long-chain fatty acid metabolic process	biological_process	8	lychee_8647,lychee_10200,lychee_16132,lychee_21011,lychee_22252,lychee_36555,lychee_44607,lychee_56255
'de novo' IMP biosynthetic process	biological_process	8	lychee_85,lychee_9894,lychee_13775,lychee_32852,lychee_34847,lychee_46666,lychee_50304,lychee_57156
DNA topological change	biological_process	8	lychee_10473,lychee_12561,lychee_14141,lychee_44270,lychee_44533,lychee_50112,lychee_52531,lychee_57560
DNA unwinding involved in replication	biological_process	8	lychee_6282,lychee_6502,lychee_10473,lychee_13803,lychee_21593,lychee_30656,lychee_32877,lychee_39846
regulation of transcription from RNA polymerase II promoter	biological_process	8	lychee_6459,lychee_14602,lychee_30308,lychee_36389,lychee_37314,lychee_48798,lychee_50102,lychee_55524
tRNA aminoacylation for protein translation	biological_process	8	lychee_3657,lychee_5717,lychee_6767,lychee_19452,lychee_30272,lychee_33263,lychee_42610,lychee_50147
glycine metabolic process	biological_process	8	lychee_7725,lychee_13946,lychee_14454,lychee_18767,lychee_46507,lychee_47845,lychee_50037,lychee_52042
L-serine metabolic process	biological_process	8	lychee_7725,lychee_13946,lychee_14454,lychee_18767,lychee_46507,lychee_47845,lychee_50037,lychee_52042
glucosylceramide catabolic process	biological_process	8	lychee_18516,lychee_23655,lychee_27261,lychee_33528,lychee_35726,lychee_35730,lychee_46628,lychee_57714
steroid biosynthetic process	biological_process	8	lychee_19150,lychee_23346,lychee_30598,lychee_37153,lychee_40966,lychee_48376,lychee_49817,lychee_55941
purine nucleobase transport	biological_process	8	lychee_9227,lychee_15443,lychee_27252,lychee_32551,lychee_37260,lychee_37338,lychee_39110,lychee_57285
response to osmotic stress	biological_process	8	lychee_9494,lychee_20132,lychee_21383,lychee_24352,lychee_31104,lychee_36479,lychee_41436,lychee_58085
microtubule-based process	biological_process	8	lychee_7475,lychee_17497,lychee_28358,lychee_32042,lychee_34193,lychee_44143,lychee_55034,lychee_55558
protein kinase C-activating G-protein coupled receptor signaling pathway	biological_process	8	lychee_15236,lychee_19830,lychee_33448,lychee_34783,lychee_34935,lychee_49076,lychee_49250,lychee_55968
regulation of mitotic cell cycle	biological_process	8	lychee_12724,lychee_33117,lychee_38100,lychee_43959,lychee_47318,lychee_49206,lychee_53079,lychee_57543
aging	biological_process	8	lychee_2142,lychee_5219,lychee_20599,lychee_25488,lychee_42337,lychee_43802,lychee_48419,lychee_56955
lipid biosynthetic process	biological_process	8	lychee_10550,lychee_22234,lychee_34013,lychee_35807,lychee_38084,lychee_40360,lychee_46894,lychee_53457
aromatic amino acid family metabolic process	biological_process	8	lychee_18646,lychee_23021,lychee_23688,lychee_24381,lychee_38458,lychee_38686,lychee_52849,lychee_56555
lipoate metabolic process	biological_process	8	lychee_4993,lychee_18646,lychee_20397,lychee_23021,lychee_23688,lychee_38458,lychee_41253,lychee_52849
coenzyme biosynthetic process	biological_process	8	lychee_4993,lychee_18646,lychee_20397,lychee_23021,lychee_23688,lychee_38458,lychee_41253,lychee_52849
DNA mediated transformation	biological_process	8	lychee_5736,lychee_12289,lychee_25712,lychee_27198,lychee_45064,lychee_47754,lychee_49406,lychee_50102
response to UV	biological_process	8	lychee_9188,lychee_10464,lychee_29016,lychee_29272,lychee_31352,lychee_35223,lychee_36942,lychee_49968
response to mechanical stimulus	biological_process	8	lychee_5313,lychee_8823,lychee_27789,lychee_29015,lychee_37987,lychee_43596,lychee_47725,lychee_48497
plant-type hypersensitive response	biological_process	8	lychee_3678,lychee_10710,lychee_21012,lychee_34686,lychee_37209,lychee_47551,lychee_56315,lychee_58314
gibberellin biosynthetic process	biological_process	8	lychee_10209,lychee_25791,lychee_26936,lychee_31698,lychee_35817,lychee_36976,lychee_47366,lychee_54867
abscisic acid biosynthetic process	biological_process	8	lychee_2110,lychee_8884,lychee_21344,lychee_30967,lychee_36479,lychee_37057,lychee_41900,lychee_55288
phenylpropanoid biosynthetic process	biological_process	8	lychee_2901,lychee_4492,lychee_18130,lychee_38872,lychee_47154,lychee_50813,lychee_56080,lychee_56212
defense response to fungus, incompatible interaction	biological_process	8	lychee_3423,lychee_11911,lychee_16918,lychee_21012,lychee_30794,lychee_35674,lychee_36449,lychee_41445
plant-type cell wall loosening	biological_process	8	lychee_1623,lychee_2277,lychee_11060,lychee_22377,lychee_29061,lychee_31214,lychee_54797,lychee_55990
wax biosynthetic process	biological_process	8	lychee_9520,lychee_11388,lychee_16132,lychee_18596,lychee_22781,lychee_23021,lychee_33734,lychee_43791
positive regulation of seed germination	biological_process	8	lychee_5712,lychee_6627,lychee_20516,lychee_28836,lychee_29320,lychee_31140,lychee_42201,lychee_52011
trichome branching	biological_process	8	lychee_1732,lychee_4614,lychee_10021,lychee_19744,lychee_22763,lychee_28487,lychee_37186,lychee_52515
specification of floral organ identity	biological_process	8	lychee_2308,lychee_5593,lychee_14353,lychee_34220,lychee_35359,lychee_35390,lychee_40676,lychee_54455
positive regulation of organelle organization	biological_process	8	lychee_3025,lychee_24623,lychee_29062,lychee_31251,lychee_31326,lychee_33286,lychee_42950,lychee_50574
histone modification	biological_process	8	lychee_499,lychee_1410,lychee_9665,lychee_21642,lychee_39495,lychee_40161,lychee_42673,lychee_57372
positive regulation of Rab GTPase activity	biological_process	8	lychee_3082,lychee_8207,lychee_16768,lychee_19948,lychee_20982,lychee_34908,lychee_48667,lychee_49025
ionotropic glutamate receptor signaling pathway	biological_process	8	lychee_11785,lychee_11831,lychee_29110,lychee_30468,lychee_39248,lychee_43943,lychee_44008,lychee_57704
very long-chain fatty acid biosynthetic process	biological_process	8	lychee_7635,lychee_13919,lychee_14341,lychee_15458,lychee_21931,lychee_30830,lychee_34686,lychee_46089
plasma membrane ATP synthesis coupled proton transport	biological_process	8	lychee_4156,lychee_13121,lychee_15291,lychee_16239,lychee_17033,lychee_20694,lychee_29463,lychee_34939
AMP salvage	biological_process	8	lychee_12059,lychee_23093,lychee_47969,lychee_48151,lychee_54192,lychee_55285,lychee_55858,lychee_57595
innate immune response	biological_process	8	lychee_1703,lychee_14752,lychee_27789,lychee_28959,lychee_36153,lychee_44925,lychee_49908,lychee_58521
intracellular transport	biological_process	8	lychee_8493,lychee_22258,lychee_26524,lychee_26552,lychee_30672,lychee_42193,lychee_50235,lychee_55855
pollen sperm cell differentiation	biological_process	8	lychee_12997,lychee_23153,lychee_23550,lychee_28267,lychee_32511,lychee_45198,lychee_52878,lychee_58353
seed development	biological_process	8	lychee_5670,lychee_7290,lychee_17727,lychee_26350,lychee_43649,lychee_45284,lychee_49238,lychee_57857
reproductive structure development	biological_process	8	lychee_6089,lychee_9657,lychee_18561,lychee_25791,lychee_26372,lychee_31886,lychee_54665,lychee_57179
regulation of transport	biological_process	8	lychee_3022,lychee_5454,lychee_5479,lychee_12752,lychee_17727,lychee_19202,lychee_23279,lychee_43649
spindle assembly	biological_process	8	lychee_16945,lychee_28447,lychee_29231,lychee_30450,lychee_31404,lychee_41865,lychee_50112,lychee_57756
callose deposition in cell wall	biological_process	8	lychee_9943,lychee_16455,lychee_17357,lychee_22657,lychee_48143,lychee_53621,lychee_55719,lychee_57282
cell fate specification	biological_process	7	lychee_17400,lychee_26969,lychee_40234,lychee_40314,lychee_56192,lychee_57142,lychee_58026
glycogen biosynthetic process	biological_process	7	lychee_5923,lychee_6706,lychee_17797,lychee_35621,lychee_46528,lychee_52220,lychee_56357
D-ribose metabolic process	biological_process	7	lychee_3286,lychee_12350,lychee_30512,lychee_35130,lychee_37972,lychee_41221,lychee_53357
nucleoside diphosphate phosphorylation	biological_process	7	lychee_2232,lychee_3659,lychee_16497,lychee_29064,lychee_35533,lychee_45420,lychee_50996
GTP biosynthetic process	biological_process	7	lychee_2232,lychee_3659,lychee_16497,lychee_29064,lychee_35533,lychee_45420,lychee_50996
UTP biosynthetic process	biological_process	7	lychee_2232,lychee_3659,lychee_16497,lychee_29064,lychee_35533,lychee_45420,lychee_50996
CTP biosynthetic process	biological_process	7	lychee_2232,lychee_3659,lychee_16497,lychee_29064,lychee_35533,lychee_45420,lychee_50996
chromatin assembly or disassembly	biological_process	7	lychee_465,lychee_1679,lychee_15524,lychee_36812,lychee_49819,lychee_53318,lychee_57593
tRNA modification	biological_process	7	lychee_12506,lychee_18313,lychee_21849,lychee_33259,lychee_34270,lychee_42079,lychee_47069
L-phenylalanine catabolic process	biological_process	7	lychee_5244,lychee_20203,lychee_35936,lychee_44488,lychee_48526,lychee_49016,lychee_57452
Mo-molybdopterin cofactor biosynthetic process	biological_process	7	lychee_13263,lychee_35121,lychee_38340,lychee_44082,lychee_44684,lychee_45565,lychee_51155
Golgi to vacuole transport	biological_process	7	lychee_5202,lychee_18152,lychee_20366,lychee_26892,lychee_41210,lychee_48518,lychee_53953
spermidine biosynthetic process	biological_process	7	lychee_9157,lychee_21428,lychee_29048,lychee_43938,lychee_46601,lychee_51320,lychee_58415
protein secretion	biological_process	7	lychee_2051,lychee_15617,lychee_44080,lychee_47861,lychee_49070,lychee_50581,lychee_52920
response to absence of light	biological_process	7	lychee_10516,lychee_15248,lychee_17560,lychee_27789,lychee_33286,lychee_38360,lychee_44837
phenylpropanoid metabolic process	biological_process	7	lychee_802,lychee_20320,lychee_25504,lychee_38864,lychee_47903,lychee_55982,lychee_56587
detection of brassinosteroid stimulus	biological_process	7	lychee_2806,lychee_10194,lychee_16594,lychee_27947,lychee_32703,lychee_36094,lychee_47296
photosynthetic electron transport in photosystem I	biological_process	7	lychee_3423,lychee_4016,lychee_16336,lychee_23525,lychee_35390,lychee_54582,lychee_58474
negative regulation of abscisic acid mediated signaling pathway	biological_process	7	lychee_9657,lychee_11911,lychee_16841,lychee_24732,lychee_41704,lychee_42326,lychee_50129
positive regulation of abscisic acid mediated signaling pathway	biological_process	7	lychee_10122,lychee_10205,lychee_11341,lychee_24027,lychee_25849,lychee_51058,lychee_54867
root morphogenesis	biological_process	7	lychee_4697,lychee_10221,lychee_12969,lychee_19008,lychee_20599,lychee_44923,lychee_54755
response to organic substance	biological_process	7	lychee_16535,lychee_25957,lychee_26372,lychee_30086,lychee_37457,lychee_38631,lychee_47881
response to iron ion	biological_process	7	lychee_8012,lychee_26856,lychee_36368,lychee_40775,lychee_47464,lychee_47648,lychee_53061
transpiration	biological_process	7	lychee_4505,lychee_5176,lychee_23968,lychee_26887,lychee_27159,lychee_32245,lychee_36752
pollen maturation	biological_process	7	lychee_11449,lychee_17101,lychee_21300,lychee_28529,lychee_35995,lychee_38869,lychee_56831
response to ozone	biological_process	7	lychee_2212,lychee_5812,lychee_8214,lychee_9540,lychee_32551,lychee_48825,lychee_54651
suberin biosynthetic process	biological_process	7	lychee_7635,lychee_12944,lychee_14341,lychee_23312,lychee_44759,lychee_51113,lychee_57016
glucuronoxylan biosynthetic process	biological_process	7	lychee_8731,lychee_14020,lychee_14206,lychee_20048,lychee_21973,lychee_32076,lychee_41858
polyamine transport	biological_process	7	lychee_11318,lychee_14343,lychee_15273,lychee_16712,lychee_20415,lychee_25732,lychee_53511
terpenoid biosynthetic process	biological_process	7	lychee_14269,lychee_16586,lychee_19121,lychee_20373,lychee_26399,lychee_36589,lychee_50706
histone acetylation	biological_process	7	lychee_1520,lychee_2567,lychee_8563,lychee_15137,lychee_50102,lychee_53604,lychee_55730
dolichol biosynthetic process	biological_process	7	lychee_533,lychee_747,lychee_1917,lychee_16332,lychee_19949,lychee_56847,lychee_58294
respiratory electron transport chain	biological_process	7	lychee_1612,lychee_12856,lychee_15291,lychee_29225,lychee_38470,lychee_47278,lychee_53144
primary miRNA processing	biological_process	7	lychee_7642,lychee_9694,lychee_11037,lychee_15453,lychee_18354,lychee_47318,lychee_49206
regulation of Rab GTPase activity	biological_process	7	lychee_5265,lychee_13111,lychee_14167,lychee_17044,lychee_30260,lychee_31722,lychee_48513
regulation of multicellular organism growth	biological_process	7	lychee_17400,lychee_40234,lychee_40314,lychee_51155,lychee_56192,lychee_57142,lychee_58026
protein refolding	biological_process	7	lychee_10530,lychee_11398,lychee_21985,lychee_29291,lychee_31096,lychee_34624,lychee_37087
cell wall biogenesis	biological_process	7	lychee_8952,lychee_36422,lychee_38190,lychee_42863,lychee_46785,lychee_57304,lychee_57755
gametophyte development	biological_process	7	lychee_7116,lychee_7517,lychee_23464,lychee_33236,lychee_38364,lychee_51137,lychee_52478
negative regulation of biological process	biological_process	7	lychee_29477,lychee_30643,lychee_36279,lychee_37327,lychee_39968,lychee_44477,lychee_58385
regulation of primary metabolic process	biological_process	7	lychee_7760,lychee_16166,lychee_25030,lychee_32688,lychee_44427,lychee_49896,lychee_58521
sulfur amino acid metabolic process	biological_process	6	lychee_18646,lychee_22543,lychee_23021,lychee_23688,lychee_38458,lychee_52849
cytokinesis	biological_process	6	lychee_1628,lychee_7719,lychee_17805,lychee_34671,lychee_52599,lychee_57891
starch catabolic process	biological_process	6	lychee_7517,lychee_33128,lychee_33397,lychee_43008,lychee_45778,lychee_55057
mannose metabolic process	biological_process	6	lychee_19029,lychee_25332,lychee_26092,lychee_26407,lychee_36536,lychee_37929
isocitrate metabolic process	biological_process	6	lychee_9433,lychee_21286,lychee_44277,lychee_47962,lychee_48452,lychee_48738
chromatin organization	biological_process	6	lychee_27905,lychee_29062,lychee_41281,lychee_51611,lychee_52236,lychee_57839
glutamyl-tRNA aminoacylation	biological_process	6	lychee_15412,lychee_17424,lychee_20695,lychee_24222,lychee_30280,lychee_41633
protein methylation	biological_process	6	lychee_13358,lychee_14820,lychee_18374,lychee_30726,lychee_40712,lychee_55098
GPI anchor biosynthetic process	biological_process	6	lychee_2799,lychee_16868,lychee_23994,lychee_32659,lychee_40348,lychee_56991
proline biosynthetic process	biological_process	6	lychee_3408,lychee_6300,lychee_10626,lychee_11694,lychee_25665,lychee_32094
fatty acid metabolic process	biological_process	6	lychee_793,lychee_10122,lychee_13280,lychee_23492,lychee_31071,lychee_51762
copper ion transport	biological_process	6	lychee_14694,lychee_22223,lychee_28267,lychee_36807,lychee_37901,lychee_39384
cellular iron ion homeostasis	biological_process	6	lychee_26856,lychee_29138,lychee_40775,lychee_51155,lychee_54867,lychee_57830
endocytosis	biological_process	6	lychee_2212,lychee_2642,lychee_8214,lychee_13196,lychee_41023,lychee_55255
response to DNA damage stimulus	biological_process	6	lychee_397,lychee_6231,lychee_9571,lychee_22480,lychee_24723,lychee_33391
peroxisome organization	biological_process	6	lychee_2502,lychee_5712,lychee_13628,lychee_25791,lychee_29000,lychee_55954
phospholipid biosynthetic process	biological_process	6	lychee_10846,lychee_11617,lychee_20905,lychee_26399,lychee_26927,lychee_55466
nucleotide metabolic process	biological_process	6	lychee_913,lychee_3613,lychee_18646,lychee_23021,lychee_23688,lychee_57784
thiamine biosynthetic process	biological_process	6	lychee_9908,lychee_37751,lychee_38360,lychee_50559,lychee_52962,lychee_53115
riboflavin biosynthetic process	biological_process	6	lychee_6106,lychee_9960,lychee_11164,lychee_12421,lychee_39173,lychee_45746
menaquinone biosynthetic process	biological_process	6	lychee_6280,lychee_12858,lychee_27677,lychee_28556,lychee_29207,lychee_34407
amine metabolic process	biological_process	6	lychee_1338,lychee_11411,lychee_14073,lychee_21683,lychee_25499,lychee_43894
response to xenobiotic stimulus	biological_process	6	lychee_10121,lychee_15763,lychee_26604,lychee_29774,lychee_34788,lychee_49439
response to symbiotic fungus	biological_process	6	lychee_4689,lychee_14633,lychee_14752,lychee_22029,lychee_38141,lychee_40363
defense response, incompatible interaction	biological_process	6	lychee_3575,lychee_14757,lychee_47634,lychee_49817,lychee_49896,lychee_56582
defense response signaling pathway, resistance gene-dependent	biological_process	6	lychee_17743,lychee_32789,lychee_41625,lychee_43480,lychee_54889,lychee_58017
tissue development	biological_process	6	lychee_3025,lychee_24038,lychee_24623,lychee_31251,lychee_31326,lychee_42950
epidermal cell fate specification	biological_process	6	lychee_26611,lychee_32153,lychee_39165,lychee_50112,lychee_57018,lychee_57560
chloroplast fission	biological_process	6	lychee_7726,lychee_23676,lychee_25350,lychee_32042,lychee_33811,lychee_45042
regulation of seed germination	biological_process	6	lychee_25641,lychee_25849,lychee_33960,lychee_37036,lychee_42886,lychee_44002
cutin biosynthetic process	biological_process	6	lychee_796,lychee_11238,lychee_15293,lychee_16132,lychee_23543,lychee_40567
seed coat development	biological_process	6	lychee_6627,lychee_20516,lychee_23024,lychee_42201,lychee_46529,lychee_52011
microsporocyte differentiation	biological_process	6	lychee_7116,lychee_7517,lychee_33236,lychee_38364,lychee_51137,lychee_52478
proline transport	biological_process	6	lychee_6295,lychee_11970,lychee_12933,lychee_22443,lychee_24486,lychee_49979
guanosine tetraphosphate metabolic process	biological_process	6	lychee_3718,lychee_10301,lychee_25291,lychee_29520,lychee_47569,lychee_58542
cellular component organization	biological_process	6	lychee_10491,lychee_24352,lychee_37413,lychee_40966,lychee_55855,lychee_56498
peroxisome fission	biological_process	6	lychee_18996,lychee_23676,lychee_24801,lychee_29423,lychee_33811,lychee_40809
removal of superoxide radicals	biological_process	6	lychee_1028,lychee_19686,lychee_24990,lychee_40159,lychee_44966,lychee_57017
regulation of mitotic metaphase/anaphase transition	biological_process	6	lychee_10087,lychee_18862,lychee_39814,lychee_45504,lychee_46335,lychee_57858
regulation of cellular metabolic process	biological_process	6	lychee_7760,lychee_16166,lychee_25030,lychee_32688,lychee_49896,lychee_58521
cellular macromolecule biosynthetic process	biological_process	6	lychee_14925,lychee_17554,lychee_29016,lychee_37509,lychee_43557,lychee_44668
regulation of gene expression, epigenetic	biological_process	6	lychee_397,lychee_3159,lychee_5758,lychee_14982,lychee_16535,lychee_57240
response to chemical stimulus	biological_process	6	lychee_748,lychee_1263,lychee_24352,lychee_36158,lychee_37783,lychee_54324
transcription factor import into nucleus	biological_process	6	lychee_6765,lychee_17104,lychee_32044,lychee_37968,lychee_39814,lychee_46335
positive regulation of translation	biological_process	6	lychee_4085,lychee_25594,lychee_31443,lychee_35168,lychee_40075,lychee_47744
phosphatidylinositol metabolic process	biological_process	6	lychee_9494,lychee_19900,lychee_37399,lychee_53393,lychee_53963,lychee_54345
positive regulation of protein export from nucleus	biological_process	6	lychee_10194,lychee_16594,lychee_27947,lychee_32703,lychee_36094,lychee_47296
mucilage biosynthetic process involved in seed coat development	biological_process	6	lychee_4769,lychee_8351,lychee_9034,lychee_21292,lychee_37653,lychee_52810
organ development	biological_process	6	lychee_1811,lychee_14085,lychee_26372,lychee_31603,lychee_40966,lychee_50443
system development	biological_process	6	lychee_12903,lychee_23500,lychee_23849,lychee_31132,lychee_33718,lychee_57240
pollen tube development	biological_process	6	lychee_11924,lychee_22416,lychee_23082,lychee_29048,lychee_46601,lychee_49144
protein stabilization	biological_process	6	lychee_7090,lychee_12856,lychee_21915,lychee_29225,lychee_31264,lychee_49009
DNA ligation involved in DNA repair	biological_process	6	lychee_14979,lychee_19293,lychee_30859,lychee_38153,lychee_38235,lychee_52839
multi-organism process	biological_process	6	lychee_3638,lychee_38631,lychee_40370,lychee_55957,lychee_56484,lychee_57092
response to other organism	biological_process	6	lychee_2951,lychee_20754,lychee_26372,lychee_35899,lychee_37401,lychee_58521
cellular response to stimulus	biological_process	6	lychee_2637,lychee_6995,lychee_30180,lychee_54665,lychee_55097,lychee_55846
regulation of macromolecule metabolic process	biological_process	6	lychee_7760,lychee_16166,lychee_25030,lychee_32688,lychee_49896,lychee_58521
cellular response to salt stress	biological_process	6	lychee_7179,lychee_12971,lychee_18416,lychee_23112,lychee_38312,lychee_54832
regulation of seed maturation	biological_process	6	lychee_7642,lychee_9694,lychee_11037,lychee_18354,lychee_28836,lychee_31140
DNA damage checkpoint	biological_process	5	lychee_22563,lychee_22734,lychee_23949,lychee_31602,lychee_44247
response to superoxide	biological_process	5	lychee_3037,lychee_5617,lychee_16044,lychee_24369,lychee_45649
defense response to insect	biological_process	5	lychee_742,lychee_7206,lychee_21269,lychee_36555,lychee_55787
sucrose biosynthetic process	biological_process	5	lychee_3327,lychee_9558,lychee_20748,lychee_41188,lychee_42716
fructose 6-phosphate metabolic process	biological_process	5	lychee_8517,lychee_10289,lychee_27909,lychee_45609,lychee_47313
ethanol catabolic process	biological_process	5	lychee_10474,lychee_14689,lychee_15160,lychee_24240,lychee_45410
glycerol metabolic process	biological_process	5	lychee_16246,lychee_35776,lychee_44730,lychee_49239,lychee_50555
cellular aldehyde metabolic process	biological_process	5	lychee_3208,lychee_12147,lychee_16112,lychee_32432,lychee_44813
glyoxylate cycle	biological_process	5	lychee_10168,lychee_10927,lychee_20157,lychee_45982,lychee_56095
fumarate metabolic process	biological_process	5	lychee_10781,lychee_15946,lychee_39382,lychee_42220,lychee_45495
oxidative phosphorylation	biological_process	5	lychee_882,lychee_1333,lychee_13209,lychee_54279,lychee_56137
adenine salvage	biological_process	5	lychee_6353,lychee_42431,lychee_45593,lychee_54174,lychee_55858
'de novo' pyrimidine nucleobase biosynthetic process	biological_process	5	lychee_35283,lychee_37968,lychee_43664,lychee_49754,lychee_56851
pyrimidine nucleotide biosynthetic process	biological_process	5	lychee_15519,lychee_24700,lychee_39636,lychee_45417,lychee_58386
protein complex assembly	biological_process	5	lychee_2549,lychee_25745,lychee_33286,lychee_47697,lychee_48423
arginine biosynthetic process	biological_process	5	lychee_2122,lychee_5245,lychee_10626,lychee_13211,lychee_39646
asparagine biosynthetic process	biological_process	5	lychee_15465,lychee_38690,lychee_47035,lychee_53126,lychee_53852
glutamine biosynthetic process	biological_process	5	lychee_2025,lychee_21972,lychee_22250,lychee_33139,lychee_55842
spermine biosynthetic process	biological_process	5	lychee_9157,lychee_21428,lychee_43938,lychee_51320,lychee_58415
SRP-dependent cotranslational protein targeting to membrane	biological_process	5	lychee_5694,lychee_25933,lychee_33937,lychee_35012,lychee_49415
sodium ion transport	biological_process	5	lychee_8630,lychee_31201,lychee_31376,lychee_34716,lychee_50630
anion transport	biological_process	5	lychee_4178,lychee_8071,lychee_32551,lychee_40048,lychee_44757
chloride transport	biological_process	5	lychee_1519,lychee_27718,lychee_31036,lychee_41828,lychee_50821
actin filament organization	biological_process	5	lychee_351,lychee_17595,lychee_21465,lychee_29175,lychee_36450
male meiosis	biological_process	5	lychee_10719,lychee_26073,lychee_32500,lychee_35397,lychee_38241
osmosensory signaling pathway	biological_process	5	lychee_29677,lychee_33824,lychee_38183,lychee_50218,lychee_50902
respiratory chain complex IV assembly	biological_process	5	lychee_4719,lychee_20253,lychee_22675,lychee_23208,lychee_37908
cellular amino acid catabolic process	biological_process	5	lychee_12858,lychee_27677,lychee_28556,lychee_29207,lychee_34407
glucan biosynthetic process	biological_process	5	lychee_4291,lychee_32039,lychee_32806,lychee_44680,lychee_52355
NAD biosynthetic process	biological_process	5	lychee_5304,lychee_28136,lychee_41316,lychee_48709,lychee_50787
megagametogenesis	biological_process	5	lychee_5955,lychee_13025,lychee_41752,lychee_49772,lychee_54785
red, far-red light phototransduction	biological_process	5	lychee_17174,lychee_25290,lychee_47613,lychee_51193,lychee_56970
cold acclimation	biological_process	5	lychee_2729,lychee_24352,lychee_30914,lychee_32578,lychee_45284
auxin biosynthetic process	biological_process	5	lychee_6172,lychee_8884,lychee_30967,lychee_49945,lychee_53521
anastral spindle assembly involved in male meiosis	biological_process	5	lychee_1721,lychee_5384,lychee_11665,lychee_22993,lychee_47816
specification of carpel identity	biological_process	5	lychee_1721,lychee_5384,lychee_11665,lychee_22993,lychee_47816
suspensor development	biological_process	5	lychee_5785,lychee_7642,lychee_9694,lychee_11037,lychee_18354
vitamin E biosynthetic process	biological_process	5	lychee_7948,lychee_21401,lychee_22809,lychee_35936,lychee_38686
floral organ abscission	biological_process	5	lychee_8692,lychee_11449,lychee_27905,lychee_44746,lychee_46141
glucose mediated signaling pathway	biological_process	5	lychee_26088,lychee_26329,lychee_28434,lychee_38257,lychee_47874
organ senescence	biological_process	5	lychee_8092,lychee_11910,lychee_26604,lychee_45205,lychee_46551
lateral root formation	biological_process	5	lychee_6865,lychee_21300,lychee_35547,lychee_50941,lychee_56831
regulation of salicylic acid metabolic process	biological_process	5	lychee_3678,lychee_4372,lychee_13466,lychee_40615,lychee_52860
basipetal auxin transport	biological_process	5	lychee_18054,lychee_21997,lychee_22458,lychee_38825,lychee_55970
ADP transport	biological_process	5	lychee_2502,lychee_7914,lychee_13628,lychee_15713,lychee_38481
ATP transport	biological_process	5	lychee_2502,lychee_7914,lychee_13628,lychee_15713,lychee_38481
phospholipid transport	biological_process	5	lychee_5353,lychee_6423,lychee_6457,lychee_32287,lychee_49818
carbon fixation	biological_process	5	lychee_7014,lychee_12938,lychee_16849,lychee_48596,lychee_52563
protein processing	biological_process	5	lychee_27711,lychee_35456,lychee_41165,lychee_42199,lychee_57567
covalent chromatin modification	biological_process	5	lychee_7642,lychee_9694,lychee_11037,lychee_18354,lychee_24001
cytochrome complex assembly	biological_process	5	lychee_4719,lychee_20253,lychee_22675,lychee_23208,lychee_31627
peptidyl-proline hydroxylation to 4-hydroxy-L-proline	biological_process	5	lychee_1047,lychee_9233,lychee_13276,lychee_39144,lychee_40905
regulation of lipid metabolic process	biological_process	5	lychee_18646,lychee_23021,lychee_23688,lychee_38458,lychee_52849
L-methionine salvage from methylthioadenosine	biological_process	5	lychee_10023,lychee_14714,lychee_18733,lychee_34910,lychee_48685
chloroplast RNA processing	biological_process	5	lychee_838,lychee_2927,lychee_12945,lychee_22540,lychee_43835
regulation of ARF protein signal transduction	biological_process	5	lychee_13025,lychee_14895,lychee_33171,lychee_40881,lychee_41752
DNA duplex unwinding	biological_process	5	lychee_2729,lychee_24185,lychee_28959,lychee_30772,lychee_41302
regulation of DNA endoreduplication	biological_process	5	lychee_29774,lychee_33117,lychee_39814,lychee_46335,lychee_50820
carbohydrate homeostasis	biological_process	5	lychee_29677,lychee_33824,lychee_38183,lychee_50218,lychee_50902
iron ion transmembrane transport	biological_process	5	lychee_7097,lychee_9424,lychee_19222,lychee_42893,lychee_43821
ribosomal small subunit biogenesis	biological_process	5	lychee_3417,lychee_18455,lychee_32883,lychee_45541,lychee_53512
regulation of circadian rhythm	biological_process	5	lychee_5226,lychee_8321,lychee_10745,lychee_21010,lychee_24600
regulation of anion transport	biological_process	5	lychee_2317,lychee_21943,lychee_27208,lychee_39339,lychee_54015
cellular nitrogen compound biosynthetic process	biological_process	5	lychee_14646,lychee_27672,lychee_46904,lychee_51623,lychee_56484
double-strand break repair via synthesis-dependent strand annealing	biological_process	5	lychee_10719,lychee_21951,lychee_32500,lychee_35397,lychee_38241
protein import into chloroplast stroma	biological_process	5	lychee_13614,lychee_30778,lychee_42569,lychee_45523,lychee_53193
extracellular polysaccharide biosynthetic process	biological_process	5	lychee_12461,lychee_18512,lychee_22758,lychee_23127,lychee_42058
phosphatidylcholine metabolic process	biological_process	5	lychee_10122,lychee_28000,lychee_30111,lychee_47255,lychee_56780
petal development	biological_process	5	lychee_5670,lychee_26969,lychee_28083,lychee_35390,lychee_36972
protein homooligomerization	biological_process	5	lychee_6118,lychee_33066,lychee_42886,lychee_49533,lychee_52493
histone H3-K4 methylation	biological_process	5	lychee_2308,lychee_29324,lychee_31942,lychee_33064,lychee_35290
proteolysis involved in cellular protein catabolic process	biological_process	5	lychee_14155,lychee_30794,lychee_39616,lychee_41495,lychee_45340
defense response by callose deposition	biological_process	5	lychee_3397,lychee_10808,lychee_36011,lychee_52860,lychee_54651
defense response by callose deposition in cell wall	biological_process	5	lychee_4372,lychee_16918,lychee_32789,lychee_40615,lychee_58017
positive regulation of posttranscriptional gene silencing	biological_process	5	lychee_1134,lychee_38589,lychee_43791,lychee_48649,lychee_55588
cellular response to biotic stimulus	biological_process	5	lychee_29182,lychee_33784,lychee_45065,lychee_52860,lychee_53896
cellular response to iron ion	biological_process	5	lychee_18733,lychee_30057,lychee_34910,lychee_44305,lychee_51373
cell wall organization or biogenesis	biological_process	5	lychee_1772,lychee_5845,lychee_12295,lychee_55204,lychee_57108
ammonium transmembrane transport	biological_process	5	lychee_11058,lychee_14312,lychee_42661,lychee_48913,lychee_56731
sporopollenin biosynthetic process	biological_process	5	lychee_18130,lychee_38872,lychee_46029,lychee_47154,lychee_56212
histidine biosynthetic process	biological_process	4	lychee_6022,lychee_7426,lychee_10404,lychee_20820
Group II intron splicing	biological_process	4	lychee_26140,lychee_40749,lychee_54910,lychee_58210
Group III intron splicing	biological_process	4	lychee_13354,lychee_14433,lychee_17453,lychee_18576
endonucleolytic cleavage involved in rRNA processing	biological_process	4	lychee_22001,lychee_37643,lychee_45270,lychee_49472
resolution of meiotic recombination intermediates	biological_process	4	lychee_10473,lychee_11975,lychee_35997,lychee_50112
telomere maintenance	biological_process	4	lychee_397,lychee_22734,lychee_23949,lychee_31602
defense response to oomycetes	biological_process	4	lychee_11449,lychee_22818,lychee_35775,lychee_55236
detection of calcium ion	biological_process	4	lychee_37987,lychee_42983,lychee_43596,lychee_47725
alcohol metabolic process	biological_process	4	lychee_3272,lychee_32465,lychee_33403,lychee_46390
ethanol oxidation	biological_process	4	lychee_10,lychee_5111,lychee_16744,lychee_43649
mitochondrial electron transport, ubiquinol to cytochrome c	biological_process	4	lychee_14561,lychee_15719,lychee_47242,lychee_57173
GMP biosynthetic process	biological_process	4	lychee_3550,lychee_6697,lychee_19307,lychee_47035
asparaginyl-tRNA aminoacylation	biological_process	4	lychee_8817,lychee_27811,lychee_33643,lychee_52021
phenylalanyl-tRNA aminoacylation	biological_process	4	lychee_4281,lychee_17526,lychee_44691,lychee_47898
leucine catabolic process	biological_process	4	lychee_16456,lychee_31254,lychee_38360,lychee_39682
S-adenosylmethioninamine biosynthetic process	biological_process	4	lychee_9157,lychee_21428,lychee_51320,lychee_58415
tyrosine biosynthetic process	biological_process	4	lychee_10858,lychee_21795,lychee_50801,lychee_52232
tyrosine catabolic process	biological_process	4	lychee_20203,lychee_35936,lychee_44488,lychee_57452
valine metabolic process	biological_process	4	lychee_561,lychee_3392,lychee_15582,lychee_52987
protein targeting	biological_process	4	lychee_15248,lychee_40950,lychee_45006,lychee_53711
cellular aromatic compound metabolic process	biological_process	4	lychee_7879,lychee_10846,lychee_15506,lychee_55919
oxidoreduction coenzyme metabolic process	biological_process	4	lychee_913,lychee_18646,lychee_23021,lychee_23688
phosphorus metabolic process	biological_process	4	lychee_3045,lychee_5350,lychee_40966,lychee_58007
nucleolus organization	biological_process	4	lychee_4438,lychee_14748,lychee_35547,lychee_57756
mitochondrion organization	biological_process	4	lychee_12725,lychee_18996,lychee_22543,lychee_49533
chromosome segregation	biological_process	4	lychee_397,lychee_17375,lychee_43790,lychee_44533
meiosis	biological_process	4	lychee_9183,lychee_32771,lychee_46602,lychee_48040
female meiosis	biological_process	4	lychee_10719,lychee_32500,lychee_35397,lychee_38241
sulfate transport	biological_process	4	lychee_3443,lychee_18257,lychee_32097,lychee_54201
pyridoxine biosynthetic process	biological_process	4	lychee_21703,lychee_28193,lychee_45183,lychee_56149
macromolecule biosynthetic process	biological_process	4	lychee_2741,lychee_4995,lychee_28681,lychee_30797
threonine biosynthetic process	biological_process	4	lychee_20365,lychee_35718,lychee_40546,lychee_52381
GDP-mannose biosynthetic process	biological_process	4	lychee_937,lychee_29295,lychee_49732,lychee_57999
folic acid-containing compound biosynthetic process	biological_process	4	lychee_12046,lychee_34187,lychee_41177,lychee_47931
gamma-aminobutyric acid metabolic process	biological_process	4	lychee_10177,lychee_10516,lychee_17560,lychee_39405
detection of external stimulus	biological_process	4	lychee_2273,lychee_10808,lychee_12229,lychee_18009
detection of visible light	biological_process	4	lychee_7311,lychee_17174,lychee_47613,lychee_51193
phototropism	biological_process	4	lychee_13598,lychee_43604,lychee_45854,lychee_46306
anatomical structure morphogenesis	biological_process	4	lychee_3638,lychee_14085,lychee_14982,lychee_50443
anthocyanin-containing compound biosynthetic process	biological_process	4	lychee_1862,lychee_20148,lychee_29499,lychee_48014
photosynthetic electron transport chain	biological_process	4	lychee_12856,lychee_16512,lychee_19785,lychee_29225
photosynthetic electron transport in photosystem II	biological_process	4	lychee_2145,lychee_33820,lychee_33937,lychee_40169
fruit ripening	biological_process	4	lychee_18624,lychee_28942,lychee_29329,lychee_44074
anther dehiscence	biological_process	4	lychee_4166,lychee_17001,lychee_53012,lychee_54651
regulation of signal transduction	biological_process	4	lychee_7452,lychee_8051,lychee_15375,lychee_35456
response to inorganic substance	biological_process	4	lychee_12903,lychee_23500,lychee_23849,lychee_31444
response to metal ion	biological_process	4	lychee_35930,lychee_42289,lychee_47209,lychee_52325
guard cell differentiation	biological_process	4	lychee_2454,lychee_15954,lychee_16876,lychee_21929
trichoblast differentiation	biological_process	4	lychee_17114,lychee_28193,lychee_33417,lychee_48731
lateral root morphogenesis	biological_process	4	lychee_4769,lychee_8351,lychee_9034,lychee_52810
fruit development	biological_process	4	lychee_1732,lychee_11911,lychee_19744,lychee_33849
cytochrome b6f complex assembly	biological_process	4	lychee_16195,lychee_51399,lychee_55112,lychee_57330
polar nucleus fusion	biological_process	4	lychee_26677,lychee_43230,lychee_50037,lychee_55661
secondary shoot formation	biological_process	4	lychee_3159,lychee_39968,lychee_49751,lychee_58385
leaf vascular tissue pattern formation	biological_process	4	lychee_11579,lychee_20599,lychee_24778,lychee_56295
regulation of anion channel activity	biological_process	4	lychee_31251,lychee_31326,lychee_42950,lychee_48164
signalosome assembly	biological_process	4	lychee_7064,lychee_26165,lychee_34220,lychee_36679
acropetal auxin transport	biological_process	4	lychee_18054,lychee_21997,lychee_38825,lychee_55970
pollen exine formation	biological_process	4	lychee_2806,lychee_12382,lychee_23784,lychee_52701
production of lsiRNA involved in RNA interference	biological_process	4	lychee_7642,lychee_9694,lychee_11037,lychee_18354
lead ion transport	biological_process	4	lychee_7097,lychee_19222,lychee_26856,lychee_40775
arsenite transport	biological_process	4	lychee_4372,lychee_40615,lychee_45547,lychee_55046
nucleotide-sugar transport	biological_process	4	lychee_12888,lychee_31583,lychee_39313,lychee_52701
coenzyme A metabolic process	biological_process	4	lychee_19012,lychee_23151,lychee_27546,lychee_31612
rRNA catabolic process	biological_process	4	lychee_4478,lychee_9725,lychee_17753,lychee_42616
endosomal transport	biological_process	4	lychee_28558,lychee_34029,lychee_42472,lychee_46232
telomere capping	biological_process	4	lychee_12724,lychee_38100,lychee_43959,lychee_55973
posttranscriptional gene silencing	biological_process	4	lychee_5454,lychee_10264,lychee_10522,lychee_23279
poly(A)+ mRNA export from nucleus	biological_process	4	lychee_4025,lychee_5092,lychee_25701,lychee_29185
reductive pentose-phosphate cycle	biological_process	4	lychee_7457,lychee_30670,lychee_41368,lychee_52775
secondary metabolic process	biological_process	4	lychee_913,lychee_18646,lychee_23021,lychee_23688
carboxylic acid metabolic process	biological_process	4	lychee_8994,lychee_10846,lychee_13119,lychee_44443
translesion synthesis	biological_process	4	lychee_6928,lychee_19698,lychee_33122,lychee_57051
chromosome condensation	biological_process	4	lychee_16583,lychee_46483,lychee_52009,lychee_57965
polyketide biosynthetic process	biological_process	4	lychee_18130,lychee_38872,lychee_47154,lychee_56212
killing of cells of other organism	biological_process	4	lychee_15319,lychee_26368,lychee_35805,lychee_58451
secretion by cell	biological_process	4	lychee_33784,lychee_39768,lychee_43893,lychee_45065
negative regulation of protein sumoylation	biological_process	4	lychee_4025,lychee_5092,lychee_25701,lychee_29185
oxalate catabolic process	biological_process	4	lychee_6627,lychee_20516,lychee_42201,lychee_52011
ion transmembrane transport	biological_process	4	lychee_24767,lychee_30995,lychee_34314,lychee_52112
mRNA cleavage involved in gene silencing by miRNA	biological_process	4	lychee_7642,lychee_9694,lychee_11037,lychee_18354
tetrahydrofolate interconversion	biological_process	4	lychee_7725,lychee_13946,lychee_33213,lychee_50037
cortical microtubule organization	biological_process	4	lychee_1628,lychee_39173,lychee_45746,lychee_46529
UMP salvage	biological_process	4	lychee_19348,lychee_24438,lychee_49295,lychee_56030
CTP salvage	biological_process	4	lychee_19348,lychee_24438,lychee_49295,lychee_56030
sulfur compound biosynthetic process	biological_process	4	lychee_18646,lychee_23021,lychee_23688,lychee_52849
glycerolipid biosynthetic process	biological_process	4	lychee_3675,lychee_11811,lychee_14322,lychee_51427
xylan metabolic process	biological_process	4	lychee_14982,lychee_28089,lychee_30449,lychee_42876
pigment biosynthetic process	biological_process	4	lychee_24098,lychee_33718,lychee_49896,lychee_56015
borate transport	biological_process	4	lychee_3090,lychee_42998,lychee_47127,lychee_55046
gynoecium development	biological_process	4	lychee_1811,lychee_3936,lychee_37066,lychee_53338
post-embryonic root development	biological_process	4	lychee_1628,lychee_16853,lychee_41478,lychee_56295
long-day photoperiodism, flowering	biological_process	4	lychee_12997,lychee_15453,lychee_17016,lychee_27789
chiasma assembly	biological_process	4	lychee_2686,lychee_35793,lychee_37036,lychee_57504
organelle localization	biological_process	4	lychee_191,lychee_32027,lychee_49166,lychee_52749
nucleobase-containing small molecule metabolic process	biological_process	4	lychee_1934,lychee_3932,lychee_39469,lychee_57976
biological regulation	biological_process	4	lychee_19194,lychee_25957,lychee_38631,lychee_46894
cellular response to calcium ion	biological_process	4	lychee_7090,lychee_21915,lychee_31264,lychee_49009
cellular response to organic substance	biological_process	4	lychee_24090,lychee_44925,lychee_49896,lychee_58521
primary root development	biological_process	4	lychee_11910,lychee_36709,lychee_46551,lychee_50672
root hair cell development	biological_process	4	lychee_13276,lychee_21538,lychee_35567,lychee_39307
C-5 methylation of cytosine	biological_process	4	lychee_5736,lychee_16558,lychee_46991,lychee_48195
seedling development	biological_process	4	lychee_2502,lychee_13628,lychee_45760,lychee_48110
organonitrogen compound metabolic process	biological_process	4	lychee_1934,lychee_5467,lychee_49896,lychee_57976
regulation of reactive oxygen species metabolic process	biological_process	4	lychee_4166,lychee_17001,lychee_22918,lychee_53012
maltose biosynthetic process	biological_process	3	lychee_33128,lychee_33397,lychee_45778
sulfate assimilation	biological_process	3	lychee_15460,lychee_38576,lychee_41684
nuclear-transcribed mRNA catabolic process, nonsense-mediated decay	biological_process	3	lychee_7358,lychee_22703,lychee_47944
inactivation of MAPK activity	biological_process	3	lychee_38312,lychee_39173,lychee_45746
nuclear division	biological_process	3	lychee_4438,lychee_29231,lychee_35547
barrier septum assembly	biological_process	3	lychee_10181,lychee_13269,lychee_14782
response to molecule of fungal origin	biological_process	3	lychee_10790,lychee_22623,lychee_25146
tRNA dihydrouridine synthesis	biological_process	3	lychee_3288,lychee_17618,lychee_30524
pyruvate metabolic process	biological_process	3	lychee_20882,lychee_22754,lychee_47708
generation of precursor metabolites and energy	biological_process	3	lychee_224,lychee_19560,lychee_24352
mitochondrial electron transport, succinate to ubiquinone	biological_process	3	lychee_11457,lychee_21685,lychee_30583
IMP biosynthetic process	biological_process	3	lychee_1876,lychee_41493,lychee_54762
UMP biosynthetic process	biological_process	3	lychee_499,lychee_37968,lychee_49754
dTMP biosynthetic process	biological_process	3	lychee_42888,lychee_45399,lychee_58516
intron homing	biological_process	3	lychee_882,lychee_13209,lychee_54279
regulation of gene expression by genetic imprinting	biological_process	3	lychee_5736,lychee_46839,lychee_47754
transcription initiation from RNA polymerase II promoter	biological_process	3	lychee_27903,lychee_43012,lychee_43450
mRNA polyadenylation	biological_process	3	lychee_20096,lychee_24001,lychee_24470
mRNA catabolic process	biological_process	3	lychee_6003,lychee_41904,lychee_42493
alanyl-tRNA aminoacylation	biological_process	3	lychee_32405,lychee_32714,lychee_41006
lysyl-tRNA aminoacylation	biological_process	3	lychee_4011,lychee_45884,lychee_48853
tyrosyl-tRNA aminoacylation	biological_process	3	lychee_6339,lychee_39200,lychee_52802
regulation of translational initiation	biological_process	3	lychee_24022,lychee_28837,lychee_54379
signal peptide processing	biological_process	3	lychee_35887,lychee_50790,lychee_51283
glutamate metabolic process	biological_process	3	lychee_5718,lychee_18820,lychee_47637
glutamine metabolic process	biological_process	3	lychee_3340,lychee_14080,lychee_54759
glycine biosynthetic process	biological_process	3	lychee_42888,lychee_45399,lychee_58516
L-serine biosynthetic process	biological_process	3	lychee_27477,lychee_28694,lychee_50349
threonine catabolic process	biological_process	3	lychee_4685,lychee_10404,lychee_52232
polyamine biosynthetic process	biological_process	3	lychee_3105,lychee_34035,lychee_41753
glutathione metabolic process	biological_process	3	lychee_8841,lychee_19628,lychee_42252
porphyrin-containing compound biosynthetic process	biological_process	3	lychee_24098,lychee_50994,lychee_54716
protoporphyrinogen IX biosynthetic process	biological_process	3	lychee_33798,lychee_36368,lychee_44268
cellular metal ion homeostasis	biological_process	3	lychee_7097,lychee_17101,lychee_28529
regulation of pH	biological_process	3	lychee_31201,lychee_34716,lychee_54058
exocytosis	biological_process	3	lychee_18240,lychee_28815,lychee_32113
ER-nucleus signaling pathway	biological_process	3	lychee_29182,lychee_52860,lychee_53896
vacuolar transport	biological_process	3	lychee_20475,lychee_44080,lychee_48454
mitotic cell cycle spindle assembly checkpoint	biological_process	3	lychee_22480,lychee_23153,lychee_58353
respiratory gaseous exchange	biological_process	3	lychee_6850,lychee_28788,lychee_50084
peptidyl-lysine modification to hypusine	biological_process	3	lychee_15554,lychee_28155,lychee_53175
serine family amino acid metabolic process	biological_process	3	lychee_22543,lychee_25052,lychee_45968
lipoate biosynthetic process	biological_process	3	lychee_913,lychee_1844,lychee_11991
ribonucleoside monophosphate biosynthetic process	biological_process	3	lychee_10746,lychee_16756,lychee_50214
deoxyribonucleoside diphosphate metabolic process	biological_process	3	lychee_2777,lychee_12958,lychee_28820
oligosaccharide biosynthetic process	biological_process	3	lychee_23465,lychee_32370,lychee_43321
double fertilization forming a zygote and endosperm	biological_process	3	lychee_11924,lychee_14752,lychee_44678
response to insect	biological_process	3	lychee_5110,lychee_5176,lychee_52572
response to low light intensity stimulus	biological_process	3	lychee_8823,lychee_29015,lychee_48497
cytokinin metabolic process	biological_process	3	lychee_886,lychee_11063,lychee_45161
cytokinin biosynthetic process	biological_process	3	lychee_26073,lychee_35611,lychee_57147
response to endogenous stimulus	biological_process	3	lychee_26372,lychee_44925,lychee_49896
blue light signaling pathway	biological_process	3	lychee_13598,lychee_46306,lychee_51988
auxin metabolic process	biological_process	3	lychee_886,lychee_2595,lychee_29477
epidermal cell differentiation	biological_process	3	lychee_6170,lychee_38084,lychee_40535
cell plate formation involved in plant-type cell wall biogenesis	biological_process	3	lychee_880,lychee_32827,lychee_50435
positive gravitropism	biological_process	3	lychee_11089,lychee_17805,lychee_37420
phytochromobilin biosynthetic process	biological_process	3	lychee_8448,lychee_25290,lychee_32770
trichome differentiation	biological_process	3	lychee_26603,lychee_39165,lychee_48837
root epidermal cell differentiation	biological_process	3	lychee_8012,lychee_10407,lychee_47464
zygote asymmetric cytokinesis in embryo sac	biological_process	3	lychee_5736,lychee_16558,lychee_48195
phloem or xylem histogenesis	biological_process	3	lychee_24778,lychee_36153,lychee_56295
red light signaling pathway	biological_process	3	lychee_12553,lychee_16415,lychee_49213
response to X-ray	biological_process	3	lychee_27259,lychee_45712,lychee_56982
pollen tube guidance	biological_process	3	lychee_23275,lychee_33849,lychee_42835
photoinhibition	biological_process	3	lychee_23688,lychee_34750,lychee_49710
response to UV-C	biological_process	3	lychee_41281,lychee_51611,lychee_52236
plastoquinone biosynthetic process	biological_process	3	lychee_33820,lychee_35936,lychee_38686
ent-kaurene oxidation to kaurenoic acid	biological_process	3	lychee_24678,lychee_36976,lychee_41712
auxin efflux	biological_process	3	lychee_21997,lychee_38825,lychee_55970
raffinose family oligosaccharide biosynthetic process	biological_process	3	lychee_5617,lychee_9558,lychee_42716
stomatal lineage progression	biological_process	3	lychee_3723,lychee_15564,lychee_55279
negative regulation of peptidase activity	biological_process	3	lychee_1469,lychee_14417,lychee_43257
cotyledon vascular tissue pattern formation	biological_process	3	lychee_24778,lychee_42846,lychee_56295
programmed cell death	biological_process	3	lychee_12958,lychee_23969,lychee_54365
DNA integration	biological_process	3	lychee_32964,lychee_49870,lychee_54154
oxygen transport	biological_process	3	lychee_6158,lychee_28176,lychee_35126
sucrose transport	biological_process	3	lychee_5280,lychee_10949,lychee_40563
heme transport	biological_process	3	lychee_4719,lychee_22675,lychee_23208
nucleobase-containing compound transport	biological_process	3	lychee_15443,lychee_27568,lychee_39110
coenzyme A biosynthetic process	biological_process	3	lychee_6295,lychee_23398,lychee_55288
cytidine to uridine editing	biological_process	3	lychee_1255,lychee_35610,lychee_38291
protein-tetrapyrrole linkage	biological_process	3	lychee_17174,lychee_47613,lychee_51193
protein import	biological_process	3	lychee_15248,lychee_40950,lychee_53711
peptidyl-lysine trimethylation	biological_process	3	lychee_10846,lychee_19471,lychee_38781
heterocycle biosynthetic process	biological_process	3	lychee_795,lychee_27672,lychee_51623
regulation of metabolic process	biological_process	3	lychee_17627,lychee_25954,lychee_50886
mannose biosynthetic process	biological_process	3	lychee_937,lychee_49732,lychee_57999
triglyceride biosynthetic process	biological_process	3	lychee_25849,lychee_35802,lychee_45187
sexual reproduction	biological_process	3	lychee_14563,lychee_23837,lychee_44133
cellular potassium ion homeostasis	biological_process	3	lychee_42886,lychee_42983,lychee_54058
sphingolipid biosynthetic process	biological_process	3	lychee_22701,lychee_32346,lychee_48253
lipid glycosylation	biological_process	3	lychee_13677,lychee_18439,lychee_45284
regulation of actin filament polymerization	biological_process	3	lychee_22156,lychee_33649,lychee_54977
anaphase-promoting complex-dependent proteasomal ubiquitin-dependent protein catabolic process	biological_process	3	lychee_18862,lychee_45504,lychee_57858
SCF-dependent proteasomal ubiquitin-dependent protein catabolic process	biological_process	3	lychee_5110,lychee_17016,lychee_52572
rRNA methylation	biological_process	3	lychee_14044,lychee_15742,lychee_55835
polycistronic mRNA processing	biological_process	3	lychee_2927,lychee_22540,lychee_43835
regulation of anthocyanin biosynthetic process	biological_process	3	lychee_26887,lychee_32245,lychee_41478
cellular response to stress	biological_process	3	lychee_14726,lychee_25596,lychee_44925
regulation of meiosis	biological_process	3	lychee_7719,lychee_44247,lychee_52599
nitrate assimilation	biological_process	3	lychee_10781,lychee_29754,lychee_52158
regulation of protein catabolic process	biological_process	3	lychee_4608,lychee_21919,lychee_25044
mature ribosome assembly	biological_process	3	lychee_3741,lychee_9910,lychee_30853
ribosomal large subunit biogenesis	biological_process	3	lychee_3741,lychee_9910,lychee_17045
indole glucosinolate catabolic process	biological_process	3	lychee_4372,lychee_16918,lychee_40615
pyridoxal phosphate biosynthetic process	biological_process	3	lychee_18320,lychee_21703,lychee_56149
tRNA aminoacylation	biological_process	3	lychee_4951,lychee_6493,lychee_45505
NAD transport	biological_process	3	lychee_1031,lychee_53191,lychee_56557
alkane biosynthetic process	biological_process	3	lychee_9520,lychee_11388,lychee_18596
cellular response to nitrogen levels	biological_process	3	lychee_2142,lychee_43802,lychee_49754
'de novo' UMP biosynthetic process	biological_process	3	lychee_35283,lychee_43664,lychee_56851
cellular lipid metabolic process	biological_process	3	lychee_7290,lychee_46894,lychee_54668
cellular macromolecule catabolic process	biological_process	3	lychee_3037,lychee_20862,lychee_24752
small molecule metabolic process	biological_process	3	lychee_27672,lychee_31673,lychee_46063
single-organism carbohydrate metabolic process	biological_process	3	lychee_10846,lychee_18408,lychee_22170
regulation of protein kinase activity	biological_process	3	lychee_3537,lychee_8352,lychee_19741
aldehyde catabolic process	biological_process	3	lychee_9520,lychee_11388,lychee_18596
terpene biosynthetic process	biological_process	3	lychee_1233,lychee_37382,lychee_58508
carboxylic acid biosynthetic process	biological_process	3	lychee_2535,lychee_5546,lychee_36457
tetrahydrofolate biosynthetic process	biological_process	3	lychee_42888,lychee_45399,lychee_58516
spread of virus in host, cell to cell	biological_process	3	lychee_2642,lychee_50672,lychee_55255
glycolipid transport	biological_process	3	lychee_1229,lychee_33478,lychee_46301
male gamete generation	biological_process	3	lychee_15460,lychee_35793,lychee_41684
mucilage pectin biosynthetic process	biological_process	3	lychee_27858,lychee_33150,lychee_33749
floral whorl development	biological_process	3	lychee_29477,lychee_36601,lychee_37251
carpel morphogenesis	biological_process	3	lychee_1899,lychee_43781,lychee_45774
regulation of meristem development	biological_process	3	lychee_47318,lychee_49206,lychee_51155
positive regulation of cellular process	biological_process	3	lychee_14982,lychee_15763,lychee_49439
root hair cell tip growth	biological_process	3	lychee_1732,lychee_19744,lychee_55034
regulation of shoot development	biological_process	3	lychee_33960,lychee_37036,lychee_44002
actin filament bundle assembly	biological_process	3	lychee_5467,lychee_5479,lychee_20522
regulation of RNA metabolic process	biological_process	3	lychee_18471,lychee_22989,lychee_55903
chromosome organization	biological_process	3	lychee_9492,lychee_34999,lychee_39655
cell wall pectin biosynthetic process	biological_process	3	lychee_21538,lychee_23312,lychee_44759
phosphate ion homeostasis	biological_process	3	lychee_4961,lychee_30000,lychee_31104
manganese ion homeostasis	biological_process	3	lychee_7097,lychee_19222,lychee_43821
copper ion export	biological_process	3	lychee_11002,lychee_11827,lychee_36902
regulation of nematode larval development	biological_process	3	lychee_14001,lychee_24206,lychee_45561
intracellular protein transmembrane transport	biological_process	3	lychee_15248,lychee_40950,lychee_53711
protein homotrimerization	biological_process	3	lychee_4166,lychee_17001,lychee_53012
cellular heat acclimation	biological_process	3	lychee_6772,lychee_23193,lychee_58213
cadmium ion transmembrane transport	biological_process	3	lychee_7097,lychee_19222,lychee_43821
production of small RNA involved in gene silencing by RNA	biological_process	3	lychee_3638,lychee_9492,lychee_52419
histone H3 deacetylation	biological_process	3	lychee_10219,lychee_10264,lychee_32964
histone H4 deacetylation	biological_process	3	lychee_10219,lychee_10264,lychee_32964
L-asparagine biosynthetic process	biological_process	3	lychee_3340,lychee_36951,lychee_43602
manganese ion transmembrane transport	biological_process	3	lychee_7097,lychee_19222,lychee_43821
cellular response to blue light	biological_process	3	lychee_33366,lychee_45760,lychee_48110
detoxification of arsenic-containing substance	biological_process	3	lychee_4178,lychee_9714,lychee_42223
reactive oxygen species metabolic process	biological_process	3	lychee_4438,lychee_15524,lychee_57591
protein targeting to plasma membrane	biological_process	3	lychee_880,lychee_5176,lychee_32827
cellular response to boron-containing substance levels	biological_process	3	lychee_3090,lychee_45547,lychee_55046
AMP transport	biological_process	3	lychee_7914,lychee_15713,lychee_38481
abscisic acid transport	biological_process	3	lychee_20201,lychee_37460,lychee_44761
hydrogen peroxide transmembrane transport	biological_process	3	lychee_2323,lychee_41436,lychee_56162
replicative senescence	biological_process	3	lychee_22734,lychee_23949,lychee_31602
carbohydrate derivative metabolic process	biological_process	3	lychee_17345,lychee_17530,lychee_25596
organic cyclic compound biosynthetic process	biological_process	3	lychee_795,lychee_27672,lychee_51623
organonitrogen compound biosynthetic process	biological_process	3	lychee_27672,lychee_31673,lychee_46063
regulation of root morphogenesis	biological_process	3	lychee_10043,lychee_22094,lychee_58028
regulation of response to DNA damage stimulus	biological_process	3	lychee_41281,lychee_51611,lychee_52236
malonyl-CoA biosynthetic process	biological_process	3	lychee_735,lychee_11726,lychee_44393
autophagic vacuole assembly	biological_process	2	lychee_24752,lychee_35432
rRNA modification	biological_process	2	lychee_25362,lychee_35489
mitochondrial fission	biological_process	2	lychee_35995,lychee_38869
photoreactive repair	biological_process	2	lychee_35223,lychee_49968
agglutination involved in conjugation	biological_process	2	lychee_52603,lychee_57841
regulation of cell growth	biological_process	2	lychee_26887,lychee_32245
plasma membrane repair	biological_process	2	lychee_2642,lychee_55255
developmental process involved in reproduction	biological_process	2	lychee_11910,lychee_46551
trehalose metabolic process	biological_process	2	lychee_24114,lychee_46722
inositol biosynthetic process	biological_process	2	lychee_1252,lychee_31718
amino sugar metabolic process	biological_process	2	lychee_9554,lychee_56693
glycerol-3-phosphate metabolic process	biological_process	2	lychee_19022,lychee_41350
acetyl-CoA biosynthetic process	biological_process	2	lychee_34262,lychee_54550
regulation of carbohydrate metabolic process	biological_process	2	lychee_19543,lychee_54867
mitochondrial electron transport, NADH to ubiquinone	biological_process	2	lychee_14943,lychee_23526
purine nucleobase metabolic process	biological_process	2	lychee_11753,lychee_26612
purine nucleotide metabolic process	biological_process	2	lychee_30455,lychee_31166
purine ribonucleoside salvage	biological_process	2	lychee_6353,lychee_55858
DNA replication, synthesis of RNA primer	biological_process	2	lychee_37864,lychee_47519
DNA catabolic process	biological_process	2	lychee_564,lychee_36972
chromatin remodeling	biological_process	2	lychee_5758,lychee_13518
tRNA splicing, via endonucleolytic cleavage and ligation	biological_process	2	lychee_23883,lychee_26926
arginyl-tRNA aminoacylation	biological_process	2	lychee_19894,lychee_47632
aspartyl-tRNA aminoacylation	biological_process	2	lychee_3174,lychee_30663
cysteinyl-tRNA aminoacylation	biological_process	2	lychee_3744,lychee_36994
methionyl-tRNA aminoacylation	biological_process	2	lychee_8896,lychee_23256
prolyl-tRNA aminoacylation	biological_process	2	lychee_5330,lychee_19684
seryl-tRNA aminoacylation	biological_process	2	lychee_12598,lychee_22543
tryptophanyl-tRNA aminoacylation	biological_process	2	lychee_4422,lychee_15314
regulation of translational fidelity	biological_process	2	lychee_19590,lychee_56908
translational frameshifting	biological_process	2	lychee_15554,lychee_28155
protein ADP-ribosylation	biological_process	2	lychee_5125,lychee_46020
protein acetylation	biological_process	2	lychee_49406,lychee_54867
C-terminal protein methylation	biological_process	2	lychee_3024,lychee_14631
GPI anchor metabolic process	biological_process	2	lychee_18965,lychee_34200
arginine metabolic process	biological_process	2	lychee_10282,lychee_14804
glutamate decarboxylation to succinate	biological_process	2	lychee_15524,lychee_33849
threonine metabolic process	biological_process	2	lychee_6841,lychee_40176
ornithine metabolic process	biological_process	2	lychee_5245,lychee_40400
protein export from nucleus	biological_process	2	lychee_27842,lychee_47944
protein retention in ER lumen	biological_process	2	lychee_9926,lychee_45127
protein targeting to peroxisome	biological_process	2	lychee_19996,lychee_52836
phospholipid metabolic process	biological_process	2	lychee_12784,lychee_15614
phosphatidylcholine biosynthetic process	biological_process	2	lychee_22962,lychee_48129
CDP-choline pathway	biological_process	2	lychee_5376,lychee_38858
sphingolipid metabolic process	biological_process	2	lychee_11126,lychee_19922
ceramide metabolic process	biological_process	2	lychee_14027,lychee_22421
tetrahydrobiopterin biosynthetic process	biological_process	2	lychee_708,lychee_30560
NADP metabolic process	biological_process	2	lychee_44277,lychee_48452
NADP biosynthetic process	biological_process	2	lychee_33969,lychee_51968
glutathione biosynthetic process	biological_process	2	lychee_41667,lychee_53662
heme oxidation	biological_process	2	lychee_8448,lychee_25290
sulfur compound metabolic process	biological_process	2	lychee_6556,lychee_12644
nitric oxide biosynthetic process	biological_process	2	lychee_2212,lychee_8214
manganese ion transport	biological_process	2	lychee_26856,lychee_40775
intracellular sequestering of iron ion	biological_process	2	lychee_2924,lychee_13910
cellular zinc ion homeostasis	biological_process	2	lychee_19931,lychee_47861
phagocytosis	biological_process	2	lychee_34637,lychee_36310
inflammatory response	biological_process	2	lychee_2951,lychee_20754
cellular response to nitrogen starvation	biological_process	2	lychee_16005,lychee_38506
organelle organization	biological_process	2	lychee_32430,lychee_58007
tubulin complex assembly	biological_process	2	lychee_34671,lychee_57891
mitotic chromosome condensation	biological_process	2	lychee_10172,lychee_41826
cell surface receptor signaling pathway	biological_process	2	lychee_8161,lychee_12369
I-kappaB phosphorylation	biological_process	2	lychee_17115,lychee_32693
nitric oxide mediated signal transduction	biological_process	2	lychee_10710,lychee_58314
steroid metabolic process	biological_process	2	lychee_11690,lychee_14752
pentose-phosphate shunt, non-oxidative branch	biological_process	2	lychee_17531,lychee_31986
aspartate family amino acid biosynthetic process	biological_process	2	lychee_4603,lychee_49336
branched-chain amino acid metabolic process	biological_process	2	lychee_44050,lychee_45376
L-phenylalanine biosynthetic process	biological_process	2	lychee_22575,lychee_28027
biotin biosynthetic process	biological_process	2	lychee_11655,lychee_36873
purine nucleobase biosynthetic process	biological_process	2	lychee_13775,lychee_46666
purine ribonucleotide biosynthetic process	biological_process	2	lychee_26413,lychee_46223
ribonucleoside triphosphate biosynthetic process	biological_process	2	lychee_3962,lychee_35729
pyrimidine ribonucleoside triphosphate biosynthetic process	biological_process	2	lychee_17442,lychee_45336
lipid A biosynthetic process	biological_process	2	lychee_8825,lychee_20223
peptidoglycan biosynthetic process	biological_process	2	lychee_44195,lychee_46006
ribonucleotide biosynthetic process	biological_process	2	lychee_3962,lychee_35729
response to pH	biological_process	2	lychee_3129,lychee_33454
rRNA transcription	biological_process	2	lychee_28215,lychee_55344
oligosaccharide metabolic process	biological_process	2	lychee_18493,lychee_52813
response to radiation	biological_process	2	lychee_397,lychee_35997
pathogenesis	biological_process	2	lychee_28093,lychee_54772
chorismate biosynthetic process	biological_process	2	lychee_37141,lychee_49678
putrescine biosynthetic process	biological_process	2	lychee_38742,lychee_46708
gamma-aminobutyric acid catabolic process	biological_process	2	lychee_15524,lychee_33849
detection of nutrient	biological_process	2	lychee_11910,lychee_46551
response to external stimulus	biological_process	2	lychee_5176,lychee_5617
response to herbicide	biological_process	2	lychee_2145,lychee_12095
response to toxin	biological_process	2	lychee_6567,lychee_14730
shade avoidance	biological_process	2	lychee_5110,lychee_52572
UV protection	biological_process	2	lychee_20250,lychee_37253
thigmotropism	biological_process	2	lychee_37420,lychee_58028
de-etiolation	biological_process	2	lychee_12280,lychee_28018
response to carbohydrate stimulus	biological_process	2	lychee_16044,lychee_34648
photosynthesis, light harvesting in photosystem I	biological_process	2	lychee_19066,lychee_49465
cinnamic acid biosynthetic process	biological_process	2	lychee_48526,lychee_49016
drought recovery	biological_process	2	lychee_5244,lychee_48526
cell wall modification involved in abscission	biological_process	2	lychee_2142,lychee_43802
nodulation	biological_process	2	lychee_3097,lychee_27467
nodule morphogenesis	biological_process	2	lychee_25209,lychee_37022
post-embryonic morphogenesis	biological_process	2	lychee_5670,lychee_46242
phloem sucrose loading	biological_process	2	lychee_21404,lychee_26350
proximal/distal pattern formation	biological_process	2	lychee_8692,lychee_44746
radial pattern formation	biological_process	2	lychee_20599,lychee_45579
response to 1-aminocyclopropane-1-carboxylic acid	biological_process	2	lychee_27789,lychee_57839
red or far-red light signaling pathway	biological_process	2	lychee_13305,lychee_39655
chloroplast-nucleus signaling pathway	biological_process	2	lychee_25290,lychee_26941
amylopectin biosynthetic process	biological_process	2	lychee_14746,lychee_17106
response to boron-containing substance	biological_process	2	lychee_42998,lychee_47127
negative regulation of trichoblast fate specification	biological_process	2	lychee_32153,lychee_57018
procambium histogenesis	biological_process	2	lychee_39968,lychee_58385
root meristem specification	biological_process	2	lychee_33117,lychee_50672
negative regulation of photomorphogenesis	biological_process	2	lychee_9657,lychee_34220
potassium ion import	biological_process	2	lychee_23962,lychee_44217
response to microbial phytotoxin	biological_process	2	lychee_9540,lychee_41350
nonphotochemical quenching	biological_process	2	lychee_39095,lychee_56915
defense response signaling pathway, resistance gene-independent	biological_process	2	lychee_17743,lychee_54889
photosystem II repair	biological_process	2	lychee_7512,lychee_58474
maintenance of DNA methylation	biological_process	2	lychee_5736,lychee_36792
inflorescence development	biological_process	2	lychee_27928,lychee_46242
guard mother cell cytokinesis	biological_process	2	lychee_16876,lychee_21929
SCF complex assembly	biological_process	2	lychee_8321,lychee_10745
brassinosteroid homeostasis	biological_process	2	lychee_2806,lychee_55556
rhamnogalacturonan II biosynthetic process	biological_process	2	lychee_10407,lychee_10978
regulation of isopentenyl diphosphate biosynthetic process, mevalonate-independent pathway	biological_process	2	lychee_2212,lychee_8214
stomatal complex formation	biological_process	2	lychee_19665,lychee_23102
regulation of chlorophyll biosynthetic process	biological_process	2	lychee_7987,lychee_51155
DNA methylation on cytosine within a CNG sequence	biological_process	2	lychee_16558,lychee_48195
maintenance of shoot apical meristem identity	biological_process	2	lychee_36455,lychee_50672
long-distance posttranscriptional gene silencing	biological_process	2	lychee_3330,lychee_16945
RNA secondary structure unwinding	biological_process	2	lychee_2729,lychee_28959
negative regulation of autophagy	biological_process	2	lychee_28215,lychee_55344
negative regulation of transposition	biological_process	2	lychee_16945,lychee_21648
floral meristem determinacy	biological_process	2	lychee_11594,lychee_44746
developmental programmed cell death	biological_process	2	lychee_7239,lychee_22014
tetracyclic triterpenoid biosynthetic process	biological_process	2	lychee_3172,lychee_16918
monovalent inorganic cation transport	biological_process	2	lychee_13014,lychee_53484
cadmium ion transport	biological_process	2	lychee_26856,lychee_40775
monoterpenoid biosynthetic process	biological_process	2	lychee_5593,lychee_14353
glycoside catabolic process	biological_process	2	lychee_6463,lychee_52813
histone deacetylation	biological_process	2	lychee_22556,lychee_27478
peptidyl-diphthamide biosynthetic process from peptidyl-histidine	biological_process	2	lychee_15106,lychee_25933
protein prenylation	biological_process	2	lychee_3201,lychee_42326
isopentenyl diphosphate biosynthetic process, mevalonate pathway	biological_process	2	lychee_19907,lychee_34262
inositol catabolic process	biological_process	2	lychee_32509,lychee_43729
hexose metabolic process	biological_process	2	lychee_9044,lychee_21381
acetyl-CoA biosynthetic process from acetate	biological_process	2	lychee_6241,lychee_24542
aromatic compound biosynthetic process	biological_process	2	lychee_27672,lychee_51623
glycine decarboxylation via glycine cleavage system	biological_process	2	lychee_12912,lychee_33050
mannitol biosynthetic process	biological_process	2	lychee_9558,lychee_42716
shikimate metabolic process	biological_process	2	lychee_8888,lychee_11992
NAD metabolic process	biological_process	2	lychee_33969,lychee_51968
peptidyl-arginine methylation, to asymmetrical-dimethyl arginine	biological_process	2	lychee_9332,lychee_34949
regulation of anatomical structure morphogenesis	biological_process	2	lychee_28548,lychee_42804
establishment of cell polarity	biological_process	2	lychee_15458,lychee_30830
regulation of cell adhesion	biological_process	2	lychee_26887,lychee_32245
cellulose catabolic process	biological_process	2	lychee_20995,lychee_44074
positive regulation of cell growth	biological_process	2	lychee_28215,lychee_55344
deadenylation-independent decapping of nuclear-transcribed mRNA	biological_process	2	lychee_10522,lychee_57839
N-terminal protein amino acid modification	biological_process	2	lychee_31518,lychee_56847
heterochromatin assembly	biological_process	2	lychee_21642,lychee_26603
regulation of anthocyanin metabolic process	biological_process	2	lychee_37036,lychee_44002
negative regulation of anthocyanin metabolic process	biological_process	2	lychee_21849,lychee_37085
cellular response to extracellular stimulus	biological_process	2	lychee_14726,lychee_25596
cellular response to nutrient levels	biological_process	2	lychee_18416,lychee_54832
cortical protein anchoring	biological_process	2	lychee_122,lychee_58048
intracellular lipid transport	biological_process	2	lychee_25791,lychee_30490
endocytic recycling	biological_process	2	lychee_2642,lychee_55255
developmental process	biological_process	2	lychee_3385,lychee_5492
inositol trisphosphate metabolic process	biological_process	2	lychee_38844,lychee_52960
tetrapyrrole biosynthetic process	biological_process	2	lychee_7450,lychee_58481
histone H2B ubiquitination	biological_process	2	lychee_20250,lychee_37253
lipid oxidation	biological_process	2	lychee_18844,lychee_54651
cellular response to oxidative stress	biological_process	2	lychee_49533,lychee_57591
cellular protein localization	biological_process	2	lychee_25831,lychee_46105
cellular nitrogen compound metabolic process	biological_process	2	lychee_15506,lychee_27269
nucleobase-containing compound biosynthetic process	biological_process	2	lychee_21002,lychee_29016
regulation of ion transmembrane transport	biological_process	2	lychee_4838,lychee_15331
histone arginine methylation	biological_process	2	lychee_9332,lychee_27395
posttranscriptional gene silencing by RNA	biological_process	2	lychee_9492,lychee_56484
organ growth	biological_process	2	lychee_21849,lychee_33671
copper ion transmembrane transport	biological_process	2	lychee_32511,lychee_42599
sodium ion transmembrane transport	biological_process	2	lychee_15175,lychee_25914
fucosylation	biological_process	2	lychee_52226,lychee_57376
RNA (guanine-N7)-methylation	biological_process	2	lychee_166,lychee_33259
positive regulation of embryonic development	biological_process	2	lychee_28215,lychee_55344
regulation of cell proliferation	biological_process	2	lychee_29231,lychee_41865
cellular response to glucose starvation	biological_process	2	lychee_35615,lychee_35728
phylloquinone biosynthetic process	biological_process	2	lychee_18405,lychee_33820
indole-containing compound biosynthetic process	biological_process	2	lychee_5546,lychee_36457
ribonucleoside biosynthetic process	biological_process	2	lychee_3962,lychee_35729
photosystem I stabilization	biological_process	2	lychee_3097,lychee_27467
positive regulation of circadian rhythm	biological_process	2	lychee_19741,lychee_39655
protein ubiquitination involved in ubiquitin-dependent protein catabolic process	biological_process	2	lychee_32694,lychee_35432
vitamin B6 biosynthetic process	biological_process	2	lychee_3004,lychee_18320
dipeptide transport	biological_process	2	lychee_7929,lychee_24486
peptide biosynthetic process	biological_process	2	lychee_25172,lychee_55902
ATP-dependent chromatin remodeling	biological_process	2	lychee_10257,lychee_40111
regulation of programmed cell death	biological_process	2	lychee_20043,lychee_32346
positive regulation of programmed cell death	biological_process	2	lychee_3931,lychee_54867
L-arginine import	biological_process	2	lychee_1736,lychee_53155
entrainment of circadian clock by photoperiod	biological_process	2	lychee_17016,lychee_39165
macromolecule modification	biological_process	2	lychee_37788,lychee_52419
urea catabolic process	biological_process	2	lychee_8897,lychee_33669
RNA polyadenylation	biological_process	2	lychee_33816,lychee_54880
histone H3-S10 phosphorylation	biological_process	2	lychee_23477,lychee_25946
histone H3-S28 phosphorylation	biological_process	2	lychee_23477,lychee_25946
regulation of peroxisome size	biological_process	2	lychee_1031,lychee_56557
protein import into chloroplast thylakoid membrane	biological_process	2	lychee_8600,lychee_33937
protein import into mitochondrial inner membrane	biological_process	2	lychee_17207,lychee_33237
protein import into mitochondrial outer membrane	biological_process	2	lychee_5170,lychee_16123
cellular respiration	biological_process	2	lychee_5350,lychee_50576
xylan catabolic process	biological_process	2	lychee_15901,lychee_56805
positive regulation of cell cycle	biological_process	2	lychee_21642,lychee_26603
negative regulation of translational elongation	biological_process	2	lychee_25933,lychee_35012
positive regulation of translational elongation	biological_process	2	lychee_15554,lychee_28155
positive regulation of translational termination	biological_process	2	lychee_15554,lychee_28155
pyrimidine ribonucleoside biosynthetic process	biological_process	2	lychee_17442,lychee_45336
glycerol-3-phosphate biosynthetic process	biological_process	2	lychee_4225,lychee_31998
salicylic acid catabolic process	biological_process	2	lychee_5244,lychee_48526
formaldehyde metabolic process	biological_process	2	lychee_17727,lychee_43649
chorismate metabolic process	biological_process	2	lychee_47948,lychee_50334
FAD metabolic process	biological_process	2	lychee_39173,lychee_45746
glycosylceramide catabolic process	biological_process	2	lychee_6463,lychee_52813
viral replication complex formation and maintenance	biological_process	2	lychee_36661,lychee_39517
tetrahydrofolylpolyglutamate biosynthetic process	biological_process	2	lychee_3582,lychee_34330
phytochelatin biosynthetic process	biological_process	2	lychee_4372,lychee_40615
phosphatidylinositol-mediated signaling	biological_process	2	lychee_9494,lychee_46665
inflorescence morphogenesis	biological_process	2	lychee_26887,lychee_32245
mucilage metabolic process involved seed coat development	biological_process	2	lychee_13763,lychee_31335
floral organ morphogenesis	biological_process	2	lychee_5617,lychee_37015
developmental growth	biological_process	2	lychee_21383,lychee_32677
phyllome development	biological_process	2	lychee_27928,lychee_38340
root cap development	biological_process	2	lychee_33117,lychee_35547
anatomical structure development	biological_process	2	lychee_46894,lychee_51776
stem cell fate determination	biological_process	2	lychee_17101,lychee_28529
actin filament severing	biological_process	2	lychee_24357,lychee_41865
regulation of nitrogen compound metabolic process	biological_process	2	lychee_10516,lychee_17560
positive regulation of sulfur metabolic process	biological_process	2	lychee_41316,lychee_41512
regulation of protein metabolic process	biological_process	2	lychee_2212,lychee_8214
detoxification of nitrogen compound	biological_process	2	lychee_38453,lychee_39307
protein autoubiquitination	biological_process	2	lychee_16338,lychee_34087
L-glutamate import	biological_process	2	lychee_1736,lychee_53155
iron ion homeostasis	biological_process	2	lychee_36368,lychee_53061
cellular response to ethylene stimulus	biological_process	2	lychee_18733,lychee_34910
malate transmembrane transport	biological_process	2	lychee_11196,lychee_50630
zinc ion transmembrane transport	biological_process	2	lychee_7157,lychee_47798
organic substance transport	biological_process	2	lychee_17486,lychee_57092
cellular response to nitric oxide	biological_process	2	lychee_18733,lychee_34910
cellular component organization or biogenesis	biological_process	2	lychee_44523,lychee_56435
conversion of methionyl-tRNA to N-formyl-methionyl-tRNA	biological_process	2	lychee_26413,lychee_46223
purine-containing compound biosynthetic process	biological_process	2	lychee_3932,lychee_39469
mucilage extrusion from seed coat	biological_process	2	lychee_13763,lychee_31335
indolebutyric acid metabolic process	biological_process	2	lychee_2502,lychee_13628
response to herbivore	biological_process	2	lychee_5593,lychee_14353
regulation of cytokinin mediated signaling pathway	biological_process	2	lychee_37036,lychee_44002
stamen filament development	biological_process	2	lychee_45854,lychee_54651
regulation of pollen tube growth	biological_process	2	lychee_23275,lychee_42835
leaf pavement cell development	biological_process	2	lychee_3936,lychee_37066
chloroplast RNA modification	biological_process	2	lychee_43923,lychee_55465
positive regulation of camalexin biosynthetic process	biological_process	2	lychee_1160,lychee_20450
organic cyclic compound metabolic process	biological_process	2	lychee_10846,lychee_15506
organic substance catabolic process	biological_process	2	lychee_24352,lychee_33375
alpha-amino acid metabolic process	biological_process	2	lychee_45968,lychee_46904
alpha-amino acid biosynthetic process	biological_process	2	lychee_4603,lychee_17345
regulation of adaxial/abaxial pattern formation	biological_process	2	lychee_47318,lychee_49206
regulation of leaf development	biological_process	2	lychee_21849,lychee_37085
regulation of organ morphogenesis	biological_process	2	lychee_26887,lychee_32245
positive regulation of rRNA processing	biological_process	2	lychee_28215,lychee_55344
positive regulation of reactive oxygen species metabolic process	biological_process	2	lychee_26856,lychee_40775
maltose catabolic process	biological_process	1	lychee_55057
protein import into nucleus, docking	biological_process	1	lychee_31918
G2/M transition of mitotic cell cycle	biological_process	1	lychee_32929
M phase of mitotic cell cycle	biological_process	1	lychee_29231
allantoin catabolic process	biological_process	1	lychee_16005
mitotic cell cycle	biological_process	1	lychee_3723
nuclear-transcribed mRNA catabolic process, exonucleolytic	biological_process	1	lychee_57839
response to singlet oxygen	biological_process	1	lychee_32457
histone peptidyl-prolyl isomerization	biological_process	1	lychee_47355
maturation of SSU-rRNA from tricistronic rRNA transcript (SSU-rRNA, 5.8S rRNA, LSU-rRNA)	biological_process	1	lychee_30853
endonucleolytic cleavage of tricistronic rRNA transcript (SSU-rRNA, 5.8S rRNA, LSU-rRNA)	biological_process	1	lychee_30853
meiotic mismatch repair	biological_process	1	lychee_35997
sister chromatid segregation	biological_process	1	lychee_50112
phragmoplast assembly	biological_process	1	lychee_55034
cell plate assembly	biological_process	1	lychee_55856
mitochondrial RNA processing	biological_process	1	lychee_35610
regulation of cell growth by extracellular stimulus	biological_process	1	lychee_26612
microtubule bundle formation	biological_process	1	lychee_1628
selenium compound metabolic process	biological_process	1	lychee_1103
regulation of protein phosphorylation	biological_process	1	lychee_3860
tRNA wobble uridine modification	biological_process	1	lychee_5720
immune system process	biological_process	1	lychee_37401
leukotriene production involved in inflammatory response	biological_process	1	lychee_39583
regionalization	biological_process	1	lychee_32677
polysaccharide metabolic process	biological_process	1	lychee_40966
sucrose catabolic process	biological_process	1	lychee_28856
fructose metabolic process	biological_process	1	lychee_57765
fructose 2,6-bisphosphate metabolic process	biological_process	1	lychee_57765
UDP-glucose metabolic process	biological_process	1	lychee_17996
N-acetylglucosamine metabolic process	biological_process	1	lychee_51494
UDP-N-acetylglucosamine biosynthetic process	biological_process	1	lychee_9713
organic acid metabolic process	biological_process	1	lychee_54550
succinyl-CoA metabolic process	biological_process	1	lychee_55288
inosine catabolic process	biological_process	1	lychee_17631
purine nucleoside catabolic process	biological_process	1	lychee_22044
AMP biosynthetic process	biological_process	1	lychee_37972
adenosine salvage	biological_process	1	lychee_33821
guanine salvage	biological_process	1	lychee_6353
pyrimidine nucleobase catabolic process	biological_process	1	lychee_46068
uracil catabolic process	biological_process	1	lychee_49754
uridine catabolic process	biological_process	1	lychee_22044
uracil salvage	biological_process	1	lychee_5492
dTDP biosynthetic process	biological_process	1	lychee_5793
nucleotide-excision repair, DNA incision, 5'-to lesion	biological_process	1	lychee_35997
double-strand break repair via nonhomologous end joining	biological_process	1	lychee_33469
DNA packaging	biological_process	1	lychee_7626
7-methylguanosine mRNA capping	biological_process	1	lychee_166
mRNA cleavage	biological_process	1	lychee_24001
glutaminyl-tRNA aminoacylation	biological_process	1	lychee_20695
histidyl-tRNA aminoacylation	biological_process	1	lychee_36709
isoleucyl-tRNA aminoacylation	biological_process	1	lychee_56908
threonyl-tRNA aminoacylation	biological_process	1	lychee_2550
valyl-tRNA aminoacylation	biological_process	1	lychee_19590
protein deacetylation	biological_process	1	lychee_23297
N-glycan processing	biological_process	1	lychee_27800
protein lipidation	biological_process	1	lychee_55535
misfolded or incompletely synthesized protein catabolic process	biological_process	1	lychee_49533
regulation of cellular amino acid metabolic process	biological_process	1	lychee_35547
cysteine metabolic process	biological_process	1	lychee_48579
glutamate biosynthetic process	biological_process	1	lychee_9551
leucine metabolic process	biological_process	1	lychee_3392
methionine metabolic process	biological_process	1	lychee_33213
proline metabolic process	biological_process	1	lychee_40400
tyrosine metabolic process	biological_process	1	lychee_40400
SRP-dependent cotranslational protein targeting to membrane, signal sequence recognition	biological_process	1	lychee_21654
vacuolar protein processing	biological_process	1	lychee_32199
phosphatidylserine biosynthetic process	biological_process	1	lychee_31718
ergosterol biosynthetic process	biological_process	1	lychee_11094
folic acid-containing compound metabolic process	biological_process	1	lychee_27076
dihydrofolate biosynthetic process	biological_process	1	lychee_34330
thiamine metabolic process	biological_process	1	lychee_42886
regulation of nitrogen utilization	biological_process	1	lychee_17618
cobalt ion transport	biological_process	1	lychee_6867
zinc ion transport	biological_process	1	lychee_15175
pyruvate transport	biological_process	1	lychee_4978
extracellular transport	biological_process	1	lychee_24370
cellular ion homeostasis	biological_process	1	lychee_32551
cellular calcium ion homeostasis	biological_process	1	lychee_23464
cellular copper ion homeostasis	biological_process	1	lychee_36807
retrograde vesicle-mediated transport, Golgi to ER	biological_process	1	lychee_37106
pinocytosis	biological_process	1	lychee_17805
apoptotic process	biological_process	1	lychee_44643
response to unfolded protein	biological_process	1	lychee_56688
telomere maintenance via telomerase	biological_process	1	lychee_14748
endoplasmic reticulum organization	biological_process	1	lychee_47944
mitotic cell cycle checkpoint	biological_process	1	lychee_31778
meiosis I	biological_process	1	lychee_397
male meiosis I	biological_process	1	lychee_35793
transmembrane receptor protein serine/threonine kinase signaling pathway	biological_process	1	lychee_11449
adenylate cyclase-modulating G-protein coupled receptor signaling pathway	biological_process	1	lychee_58028
gamete generation	biological_process	1	lychee_29774
response to nutrient	biological_process	1	lychee_44217
regulation of cell shape	biological_process	1	lychee_46006
queuosine biosynthetic process	biological_process	1	lychee_42438
7-methylguanosine metabolic process	biological_process	1	lychee_34270
catabolic process	biological_process	1	lychee_9554
macromolecule catabolic process	biological_process	1	lychee_29658
anaerobic respiration	biological_process	1	lychee_49784
aromatic amino acid family biosynthetic process, prephenate pathway	biological_process	1	lychee_17345
purine ribonucleoside monophosphate biosynthetic process	biological_process	1	lychee_32337
thiamine diphosphate biosynthetic process	biological_process	1	lychee_42886
cobalamin biosynthetic process	biological_process	1	lychee_24320
lipopolysaccharide core region biosynthetic process	biological_process	1	lychee_48895
cellular response to starvation	biological_process	1	lychee_48419
response to humidity	biological_process	1	lychee_32551
cyanate metabolic process	biological_process	1	lychee_11055
pyridoxal 5'-phosphate salvage	biological_process	1	lychee_28193
putrescine metabolic process	biological_process	1	lychee_40400
7-methylguanosine RNA capping	biological_process	1	lychee_38689
embryo sac cellularization	biological_process	1	lychee_21102
detection of light stimulus	biological_process	1	lychee_37923
detection of gravity	biological_process	1	lychee_23464
response to gravity	biological_process	1	lychee_43008
response to light intensity	biological_process	1	lychee_19602
skotomorphogenesis	biological_process	1	lychee_41478
etioplast organization	biological_process	1	lychee_28959
plasmodesma organization	biological_process	1	lychee_56386
abscisic acid metabolic process	biological_process	1	lychee_15320
jasmonic acid metabolic process	biological_process	1	lychee_10468
regulation of asymmetric cell division	biological_process	1	lychee_35547
regulation of abscisic acid mediated signaling pathway	biological_process	1	lychee_21849
lignan biosynthetic process	biological_process	1	lychee_43359
lignin metabolic process	biological_process	1	lychee_22422
cytokinin catabolic process	biological_process	1	lychee_25203
primary cell wall biogenesis	biological_process	1	lychee_46529
induced systemic resistance, jasmonic acid mediated signaling pathway	biological_process	1	lychee_56582
pollen tube adhesion	biological_process	1	lychee_33849
induced systemic resistance, ethylene mediated signaling pathway	biological_process	1	lychee_56582
chloroplast avoidance movement	biological_process	1	lychee_717
chloroplast accumulation movement	biological_process	1	lychee_717
regulation of gibberellic acid mediated signaling pathway	biological_process	1	lychee_25641
negative regulation of gibberellic acid mediated signaling pathway	biological_process	1	lychee_22918
positive regulation of gibberellic acid mediated signaling pathway	biological_process	1	lychee_5617
regulation of flavonoid biosynthetic process	biological_process	1	lychee_1590
xyloglucan biosynthetic process	biological_process	1	lychee_10407
cellular response to sulfate starvation	biological_process	1	lychee_38453
response to extracellular stimulus	biological_process	1	lychee_11911
shoot morphogenesis	biological_process	1	lychee_1377
proanthocyanidin biosynthetic process	biological_process	1	lychee_32787
response to carbon dioxide	biological_process	1	lychee_32551
positive regulation of trichoblast fate specification	biological_process	1	lychee_36822
maintenance of inflorescence meristem identity	biological_process	1	lychee_37015
maintenance of root meristem identity	biological_process	1	lychee_50672
regulation of floral meristem growth	biological_process	1	lychee_11594
regulation of inflorescence meristem growth	biological_process	1	lychee_11594
regulation of root meristem growth	biological_process	1	lychee_50820
phloem development	biological_process	1	lychee_42846
regulation of photomorphogenesis	biological_process	1	lychee_39655
regulation of photosynthesis	biological_process	1	lychee_15248
regulation of systemic acquired resistance	biological_process	1	lychee_2595
negative regulation of systemic acquired resistance	biological_process	1	lychee_397
ureide catabolic process	biological_process	1	lychee_16005
abaxial cell fate specification	biological_process	1	lychee_29477
formation of organ boundary	biological_process	1	lychee_49751
organ boundary specification between lateral organs and the meristem	biological_process	1	lychee_40111
cellulose microfibril organization	biological_process	1	lychee_38470
stem vascular tissue pattern formation	biological_process	1	lychee_50601
alternative respiration	biological_process	1	lychee_422
phloem transport	biological_process	1	lychee_42846
rhamnogalacturonan I biosynthetic process	biological_process	1	lychee_10407
nectary development	biological_process	1	lychee_44746
endomembrane system organization	biological_process	1	lychee_53963
somatic embryogenesis	biological_process	1	lychee_30146
photosystem II oxygen evolving complex assembly	biological_process	1	lychee_24993
regulation of chlorophyll catabolic process	biological_process	1	lychee_33960
NAD(P)H dehydrogenase complex assembly	biological_process	1	lychee_16550
response to lead ion	biological_process	1	lychee_51155
homogalacturonan biosynthetic process	biological_process	1	lychee_19456
regulation of vegetative phase change	biological_process	1	lychee_46242
leaf formation	biological_process	1	lychee_15094
negative regulation of anion channel activity by blue light	biological_process	1	lychee_43604
regulation of ethylene biosynthetic process	biological_process	1	lychee_25052
xyloglucan metabolic process	biological_process	1	lychee_52728
DNA methylation on cytosine within a CG sequence	biological_process	1	lychee_5736
bract formation	biological_process	1	lychee_44746
regulation of glucosinolate biosynthetic process	biological_process	1	lychee_41684
histone H3-K36 methylation	biological_process	1	lychee_3159
plasmodesmata-mediated intercellular transport	biological_process	1	lychee_51155
positive regulation of autophagy	biological_process	1	lychee_57031
response to mannitol stimulus	biological_process	1	lychee_58028
miRNA metabolic process	biological_process	1	lychee_6800
miRNA catabolic process	biological_process	1	lychee_57839
positive regulation of gene expression	biological_process	1	lychee_30678
positive regulation of cell communication	biological_process	1	lychee_51155
regulation of auxin mediated signaling pathway	biological_process	1	lychee_21849
response to organic cyclic compound	biological_process	1	lychee_44925
ferrous iron transport	biological_process	1	lychee_8559
inorganic anion transport	biological_process	1	lychee_44002
oxaloacetate transport	biological_process	1	lychee_11196
sialic acid transport	biological_process	1	lychee_31583
alpha-ketoglutarate transport	biological_process	1	lychee_50630
malate transport	biological_process	1	lychee_27253
polysaccharide transport	biological_process	1	lychee_24131
UDP-galactose transport	biological_process	1	lychee_35567
UDP-glucose transport	biological_process	1	lychee_35567
glycerol transport	biological_process	1	lychee_45547
myo-inositol transport	biological_process	1	lychee_37260
acidic amino acid transport	biological_process	1	lychee_24229
neutral amino acid transport	biological_process	1	lychee_24229
aspartate transport	biological_process	1	lychee_35186
gamma-aminobutyric acid transport	biological_process	1	lychee_964
L-glutamate transport	biological_process	1	lychee_11196
lysine transport	biological_process	1	lychee_1736
tryptophan transport	biological_process	1	lychee_35186
nucleobase transport	biological_process	1	lychee_5364
fatty-acyl-CoA transport	biological_process	1	lychee_5712
pantothenate biosynthetic process	biological_process	1	lychee_26616
diadenosine tetraphosphate catabolic process	biological_process	1	lychee_43478
carbon utilization	biological_process	1	lychee_13335
CDP-diacylglycerol biosynthetic process	biological_process	1	lychee_52344
carotenoid metabolic process	biological_process	1	lychee_3159
carotene biosynthetic process	biological_process	1	lychee_8654
xanthophyll biosynthetic process	biological_process	1	lychee_6716
sterol metabolic process	biological_process	1	lychee_45284
cell-cell adhesion	biological_process	1	lychee_36153
negative regulation of transcription from RNA polymerase III promoter	biological_process	1	lychee_52848
cytoplasmic transport	biological_process	1	lychee_24357
farnesol metabolic process	biological_process	1	lychee_24732
protein autoprocessing	biological_process	1	lychee_3931
protein import into peroxisome matrix, docking	biological_process	1	lychee_45004
histone deubiquitination	biological_process	1	lychee_57543
protein-heme linkage	biological_process	1	lychee_31627
protein-phycocyanobilin linkage	biological_process	1	lychee_45042
negative regulation of translation	biological_process	1	lychee_32659
peptidyl-pyroglutamic acid biosynthetic process, using glutaminyl-peptide cyclotransferase	biological_process	1	lychee_32800
peptidyl-lysine methylation	biological_process	1	lychee_36792
peptidyl-pyrromethane cofactor linkage	biological_process	1	lychee_3575
peptidyl-proline modification	biological_process	1	lychee_6772
protein N-linked glycosylation via asparagine	biological_process	1	lychee_53170
protein geranylgeranylation	biological_process	1	lychee_18425
regulation of nucleobase-containing compound metabolic process	biological_process	1	lychee_38435
glucose 1-phosphate metabolic process	biological_process	1	lychee_23464
siroheme biosynthetic process	biological_process	1	lychee_4685
pyridine nucleotide biosynthetic process	biological_process	1	lychee_6585
leukotriene biosynthetic process	biological_process	1	lychee_39583
galactose catabolic process	biological_process	1	lychee_23464
sulfide oxidation, using siroheme sulfite reductase	biological_process	1	lychee_7626
allantoin biosynthetic process	biological_process	1	lychee_26612
triglyceride catabolic process	biological_process	1	lychee_20862
aromatic compound catabolic process	biological_process	1	lychee_25435
L-cysteine catabolic process to pyruvate	biological_process	1	lychee_49036
methionine catabolic process via 2-oxobutanoate	biological_process	1	lychee_6216
D-amino acid catabolic process	biological_process	1	lychee_16171
beta-alanine catabolic process	biological_process	1	lychee_33849
cyanide metabolic process	biological_process	1	lychee_38453
cyanide catabolic process	biological_process	1	lychee_39307
histidine catabolic process to glutamate and formamide	biological_process	1	lychee_55707
glycerol catabolic process	biological_process	1	lychee_41350
mannitol metabolic process	biological_process	1	lychee_38749
organophosphate metabolic process	biological_process	1	lychee_49896
aerobic electron transport chain	biological_process	1	lychee_12134
ammonia assimilation cycle	biological_process	1	lychee_11196
cellular homeostasis	biological_process	1	lychee_15702
cyanogenic glycoside biosynthetic process	biological_process	1	lychee_18353
stem cell maintenance	biological_process	1	lychee_6800
L-ascorbic acid biosynthetic process	biological_process	1	lychee_937
pyrimidine nucleobase biosynthetic process	biological_process	1	lychee_17510
second-messenger-mediated signaling	biological_process	1	lychee_45725
cell cycle phase	biological_process	1	lychee_58007
shoot system development	biological_process	1	lychee_33849
root system development	biological_process	1	lychee_42846
signaling	biological_process	1	lychee_37260
actin filament depolymerization	biological_process	1	lychee_24357
water homeostasis	biological_process	1	lychee_54058
sphingolipid catabolic process	biological_process	1	lychee_47370
prenylated protein catabolic process	biological_process	1	lychee_34633
ER-associated protein catabolic process	biological_process	1	lychee_887
symbiont intracellular protein transport in host	biological_process	1	lychee_10316
thiamine pyrophosphate transport	biological_process	1	lychee_8277
positive regulation of histone methylation	biological_process	1	lychee_3159
positive regulation of microtubule polymerization	biological_process	1	lychee_1628
tRNA pseudouridine synthesis	biological_process	1	lychee_47159
rRNA 3'-end processing	biological_process	1	lychee_30590
regulation of cellular biosynthetic process	biological_process	1	lychee_44427
oxylipin metabolic process	biological_process	1	lychee_7801
positive regulation of anthocyanin metabolic process	biological_process	1	lychee_39655
mitochondria-nucleus signaling pathway	biological_process	1	lychee_26941
regulation of chromatin silencing	biological_process	1	lychee_37209
positive regulation of fatty acid beta-oxidation	biological_process	1	lychee_28093
GMP salvage	biological_process	1	lychee_6353
IMP salvage	biological_process	1	lychee_6353
protein exit from endoplasmic reticulum	biological_process	1	lychee_27757
plastid translation	biological_process	1	lychee_14286
RNA biosynthetic process	biological_process	1	lychee_57031
regulation of DNA-dependent transcription, elongation	biological_process	1	lychee_48798
positive regulation of DNA-dependent transcription, elongation	biological_process	1	lychee_2925
circadian regulation of gene expression	biological_process	1	lychee_913
regulation of barrier septum assembly	biological_process	1	lychee_46908
regulation of organelle organization	biological_process	1	lychee_14982
histone H3-K9 demethylation	biological_process	1	lychee_52269
phytol metabolic process	biological_process	1	lychee_35802
UDP-L-arabinose metabolic process	biological_process	1	lychee_17996
geranyl diphosphate biosynthetic process	biological_process	1	lychee_47903
S-methylmethionine cycle	biological_process	1	lychee_48356
DNA replication, Okazaki fragment processing	biological_process	1	lychee_41085
mitochondrial respiratory chain complex IV assembly	biological_process	1	lychee_36807
response to lipid	biological_process	1	lychee_50197
positive regulation of maintenance of mitotic sister chromatid cohesion	biological_process	1	lychee_8715
tRNA thio-modification	biological_process	1	lychee_34788
lipid particle organization	biological_process	1	lychee_43624
microtubule anchoring	biological_process	1	lychee_42291
raffinose catabolic process	biological_process	1	lychee_38422
cellular response to heat	biological_process	1	lychee_38312
histone H3-R2 methylation	biological_process	1	lychee_34949
histone H3-R17 methylation	biological_process	1	lychee_34949
histone H3-R26 methylation	biological_process	1	lychee_34949
negative regulation of histone acetylation	biological_process	1	lychee_52269
nickel cation transmembrane transport	biological_process	1	lychee_6867
borate transmembrane transport	biological_process	1	lychee_45547
proline transmembrane transport	biological_process	1	lychee_4968
termination of G-protein coupled receptor signaling pathway	biological_process	1	lychee_35857
regulation of development, heterochronic	biological_process	1	lychee_55524
retrograde transport, endosome to Golgi	biological_process	1	lychee_28389
ribosome assembly	biological_process	1	lychee_37779
GDP-L-fucose biosynthetic process	biological_process	1	lychee_53386
GDP-L-fucose salvage	biological_process	1	lychee_51737
hypotonic salinity response	biological_process	1	lychee_42983
regulation of photosynthesis, light reaction	biological_process	1	lychee_50495
photosystem II stabilization	biological_process	1	lychee_18449
response to starvation	biological_process	1	lychee_42329
regulation of sulfur metabolic process	biological_process	1	lychee_25539
mitochondrial ATP synthesis coupled electron transport	biological_process	1	lychee_33
rRNA transcription from plastid promoter	biological_process	1	lychee_27946
D-xylose catabolic process	biological_process	1	lychee_30940
tripeptide transport	biological_process	1	lychee_24486
biotin carboxyl carrier protein biosynthetic process	biological_process	1	lychee_50576
regulation of carbohydrate biosynthetic process	biological_process	1	lychee_13466
negative regulation of MAP kinase activity	biological_process	1	lychee_16918
macromolecule methylation	biological_process	1	lychee_23461
regulation of RNA splicing	biological_process	1	lychee_39357
positive regulation of GTPase activity	biological_process	1	lychee_3401
plastid fission	biological_process	1	lychee_52405
cellular protein complex assembly	biological_process	1	lychee_45115
histone H3 acetylation	biological_process	1	lychee_10221
cellular component biogenesis	biological_process	1	lychee_49896
entry into host	biological_process	1	lychee_54772
single organism signaling	biological_process	1	lychee_52419
single organism reproductive process	biological_process	1	lychee_825
protein retention in Golgi apparatus	biological_process	1	lychee_1377
regulation of innate immune response	biological_process	1	lychee_15094
protein neddylation	biological_process	1	lychee_4066
negative regulation of reciprocal meiotic recombination	biological_process	1	lychee_27363
cell fate commitment	biological_process	1	lychee_48837
late endosome to vacuole transport	biological_process	1	lychee_10881
farnesyl diphosphate biosynthetic process	biological_process	1	lychee_47903
farnesyl diphosphate metabolic process	biological_process	1	lychee_34633
pectin metabolic process	biological_process	1	lychee_13564
pectin biosynthetic process	biological_process	1	lychee_36590
negative regulation of cyclin-dependent protein kinase activity	biological_process	1	lychee_3723
positive regulation of DNA repair	biological_process	1	lychee_46800
positive regulation of meiosis	biological_process	1	lychee_1975
positive regulation of mitotic metaphase/anaphase transition	biological_process	1	lychee_8715
negative regulation of molecular function, epigenetic	biological_process	1	lychee_47754
negative regulation of growth	biological_process	1	lychee_9616
positive regulation of growth	biological_process	1	lychee_1975
adenosine metabolic process	biological_process	1	lychee_25362
hypoxanthine metabolic process	biological_process	1	lychee_6353
alcohol biosynthetic process	biological_process	1	lychee_40966
diacylglycerol catabolic process	biological_process	1	lychee_41998
UDP-glucuronate metabolic process	biological_process	1	lychee_17996
short-chain fatty acid metabolic process	biological_process	1	lychee_24752
membrane lipid biosynthetic process	biological_process	1	lychee_45676
glycerophospholipid biosynthetic process	biological_process	1	lychee_52517
heterocycle metabolic process	biological_process	1	lychee_15506
glyoxylate metabolic process	biological_process	1	lychee_25791
nicotinamide nucleotide metabolic process	biological_process	1	lychee_55211
S-adenosylmethionine metabolic process	biological_process	1	lychee_1103
sulfolipid biosynthetic process	biological_process	1	lychee_38722
negative regulation of organ growth	biological_process	1	lychee_34087
response to copper ion	biological_process	1	lychee_36843
spread of virus in multicellular host	biological_process	1	lychee_41835
microtubule polymerization	biological_process	1	lychee_57756
carbohydrate phosphorylation	biological_process	1	lychee_21475
inositol phosphate dephosphorylation	biological_process	1	lychee_11958
phosphatidylinositol dephosphorylation	biological_process	1	lychee_16918
fatty-acyl-CoA biosynthetic process	biological_process	1	lychee_55732
regulation of response to osmotic stress	biological_process	1	lychee_10205
heme O biosynthetic process	biological_process	1	lychee_44556
COPII vesicle coating	biological_process	1	lychee_15077
clathrin coat assembly	biological_process	1	lychee_42726
vesicle docking	biological_process	1	lychee_32113
vesicle fusion with Golgi apparatus	biological_process	1	lychee_27757
floral organ development	biological_process	1	lychee_34087
stamen morphogenesis	biological_process	1	lychee_54565
replication fork protection	biological_process	1	lychee_24723
regulation of timing of organ formation	biological_process	1	lychee_49751
negative regulation of cellular process	biological_process	1	lychee_17885
fruit morphogenesis	biological_process	1	lychee_21849
positive regulation of metalloenzyme activity	biological_process	1	lychee_12344
photosystem I assembly	biological_process	1	lychee_56795
negative regulation of response to stimulus	biological_process	1	lychee_54889
embryonic morphogenesis	biological_process	1	lychee_13614
regulation of developmental growth	biological_process	1	lychee_13518
negative regulation of developmental growth	biological_process	1	lychee_13919
anatomical structure formation involved in morphogenesis	biological_process	1	lychee_48837
tapetal cell differentiation	biological_process	1	lychee_2806
release of seed from dormancy	biological_process	1	lychee_15320
cellular developmental process	biological_process	1	lychee_4697
chromosome localization	biological_process	1	lychee_14748
regulation of defense response to virus	biological_process	1	lychee_6966
negative regulation of peptidyl-tyrosine phosphorylation	biological_process	1	lychee_13919
multicellular organismal water homeostasis	biological_process	1	lychee_32551
detection of mechanical stimulus	biological_process	1	lychee_54666
deoxyhypusine biosynthetic process from spermidine	biological_process	1	lychee_53175
dimethylallyl diphosphate biosynthetic process	biological_process	1	lychee_55664
microtubule severing	biological_process	1	lychee_51218
barbed-end actin filament capping	biological_process	1	lychee_41865
mRNA transport	biological_process	1	lychee_5874
regulation of DNA metabolic process	biological_process	1	lychee_397
regulation of sequence-specific DNA binding transcription factor activity	biological_process	1	lychee_17902
chaperone-mediated protein complex assembly	biological_process	1	lychee_49533
cofactor metabolic process	biological_process	1	lychee_49896
cofactor biosynthetic process	biological_process	1	lychee_13297
protein insertion into membrane	biological_process	1	lychee_37527
negative regulation of cellular defense response	biological_process	1	lychee_5176
protein homotetramerization	biological_process	1	lychee_26612
positive regulation of transferase activity	biological_process	1	lychee_41316
attachment of spindle microtubules to kinetochore involved in homologous chromosome segregation	biological_process	1	lychee_29062
maintenance of protein location in nucleus	biological_process	1	lychee_45579
diterpene phytoalexin precursor biosynthetic process pathway	biological_process	1	lychee_35817
response to calcium ion	biological_process	1	lychee_27789
methylglyoxal catabolic process	biological_process	1	lychee_38475
cellular localization	biological_process	1	lychee_55034
establishment of localization in cell	biological_process	1	lychee_49896
meiotic sister chromatid cohesion, centromeric	biological_process	1	lychee_29062
actin crosslink formation	biological_process	1	lychee_24357
pathogen-associated molecular pattern dependent induction by symbiont of host innate immune response	biological_process	1	lychee_32947
formation by symbiont of syncytium involving giant cell for nutrient acquisition from host	biological_process	1	lychee_57756
cell wall thickening	biological_process	1	lychee_41858
plant-type cell wall cellulose metabolic process	biological_process	1	lychee_21465
cell wall pectin metabolic process	biological_process	1	lychee_21465
UDP-D-galactose metabolic process	biological_process	1	lychee_17996
monoacylglycerol catabolic process	biological_process	1	lychee_41998
zinc ion homeostasis	biological_process	1	lychee_53425
calcium ion homeostasis	biological_process	1	lychee_37209
fatty acid homeostasis	biological_process	1	lychee_15831
phospholipid homeostasis	biological_process	1	lychee_15831
L-proline biosynthetic process	biological_process	1	lychee_1968
viral gene silencing in virus induced gene silencing	biological_process	1	lychee_11572
response to ammonium ion	biological_process	1	lychee_3129
simple leaf morphogenesis	biological_process	1	lychee_16179
triglyceride homeostasis	biological_process	1	lychee_15831
oxidation-dependent protein catabolic process	biological_process	1	lychee_49533
cellular response to cold	biological_process	1	lychee_38312
positive regulation of heme biosynthetic process	biological_process	1	lychee_16512
protein modification by small protein removal	biological_process	1	lychee_397
mitotic cell cycle G2/M transition decatenation checkpoint	biological_process	1	lychee_50112
histone H3-K27 methylation	biological_process	1	lychee_45064
hydrogen sulfide biosynthetic process	biological_process	1	lychee_41684
production of siRNA involved in chromatin silencing by small RNA	biological_process	1	lychee_11572
DNA conformation change	biological_process	1	lychee_11975
'de novo' L-methionine biosynthetic process	biological_process	1	lychee_48067
L-methionine salvage	biological_process	1	lychee_17669
cellular response to indolebutyric acid stimulus	biological_process	1	lychee_48164
cellular response to fatty acid	biological_process	1	lychee_37360
cellular response to osmotic stress	biological_process	1	lychee_25194
cellular response to UV-B	biological_process	1	lychee_39548
cellular response to UV-C	biological_process	1	lychee_25290
plant-type cell wall assembly	biological_process	1	lychee_22422
plant-type cell wall organization or biogenesis	biological_process	1	lychee_40966
response to nitric oxide	biological_process	1	lychee_12725
endoplasmic reticulum tubular network organization	biological_process	1	lychee_54494
regulation of protein serine/threonine kinase activity	biological_process	1	lychee_11322
urea transmembrane transport	biological_process	1	lychee_45547
monocarboxylic acid biosynthetic process	biological_process	1	lychee_49896
UDP-galactose transmembrane transport	biological_process	1	lychee_25696
maintenance of protein location in plasma membrane	biological_process	1	lychee_5176
photosystem stoichiometry adjustment	biological_process	1	lychee_16305
regulation of coenzyme A biosynthetic process	biological_process	1	lychee_16107
response to benzoic acid stimulus	biological_process	1	lychee_3678
host response to induction by symbiont of tumor, nodule or growth in host	biological_process	1	lychee_10316
positive regulation of cellular response to phosphate starvation	biological_process	1	lychee_56278
DNA demethylation	biological_process	1	lychee_33522
negative regulation of response to water deprivation	biological_process	1	lychee_886
regulation of double fertilization forming a zygote and endosperm	biological_process	1	lychee_5670
regulation of plant-type cell wall organization or biogenesis	biological_process	1	lychee_34788
chloroplast ribulose bisphosphate carboxylase complex biogenesis	biological_process	1	lychee_27297
regulation of nitric oxide metabolic process	biological_process	1	lychee_27789
callose deposition in phloem sieve plate	biological_process	1	lychee_3327
male-female gamete recognition during double fertilization	biological_process	1	lychee_25500
5-carbamoylmethyluridine metabolic process	biological_process	1	lychee_21849
2-methylguanosine metabolic process	biological_process	1	lychee_42079
histone H3-K4 trimethylation	biological_process	1	lychee_16179
response to photooxidative stress	biological_process	1	lychee_21399
tubulin deacetylation	biological_process	1	lychee_22556
regulation of radial pattern formation	biological_process	1	lychee_55524
regulation of stomatal closure	biological_process	1	lychee_35054
regulation of cell aging	biological_process	1	lychee_8600
molybdate ion export from vacuole	biological_process	1	lychee_51222
selenocysteinyl-tRNA(Sec) biosynthetic process	biological_process	1	lychee_12598
UDP-glucosylation	biological_process	1	lychee_32385
negative regulation of leaf senescence	biological_process	1	lychee_6616
regulation of defense response to fungus	biological_process	1	lychee_44080
mitochondrial RNA modification	biological_process	1	lychee_32718
chloroplast rRNA processing	biological_process	1	lychee_27297
nucleoside phosphate biosynthetic process	biological_process	1	lychee_26526
regulation of endosperm development	biological_process	1	lychee_46839
regulation of multicellular organismal development	biological_process	1	lychee_33718
regulation of defense response to fungus, incompatible interaction	biological_process	1	lychee_28321
regulation of cellular macromolecule biosynthetic process	biological_process	1	lychee_38435
regulation of cellulose biosynthetic process	biological_process	1	lychee_22422
nicotinate transport	biological_process	1	lychee_27753
N-methylnicotinate transport	biological_process	1	lychee_27753

## Sheet: proteolysis
Gene ID	AC-1	AC-2	PCS-1	PCS-2	NR description	COG	description
	Log2(4d/0d)--1		Log2(24h/0h)
lychee_45004	-1.19	-1.28	-2	-2.06	hypothetical protein VITISV_034238 [Vitis vinifera]	Posttranslational modification, protein turnover, chaperones
lychee_37211	-1.14	-1.52	1.02	1.22	predicted protein [Populus trichocarpa] gi	Posttranslational modification, protein turnover, chaperones
lychee_3931	-1.23	-1.31	1.2	1.31	predicted protein [Populus trichocarpa] gi	Cell cycle control, cell division, chromosome partitioning; Posttranslational modification, protein turnover, chaperones
lychee_38583	-1.06	-1.25	1.2	1.36	predicted protein [Populus trichocarpa] gi	Posttranslational modification, protein turnover, chaperones
lychee_40482	-1.14	-1.07	1.22	1.15	PREDICTED: mitochondrial-processing peptidase subunit alpha-like isoform 1 [Glycine max]	Posttranslational modification, protein turnover, chaperones
lychee_45165	-2.72	-2.62	1.39	1.14	predicted protein [Populus trichocarpa] gi	Signal transduction mechanisms
lychee_12646	-1.55	-1.54	1.69	1.74	predicted protein [Populus trichocarpa] gi	Amino acid transport and metabolism; Posttranslational modification, protein turnover, chaperones
lychee_32621	-1.09	-1.09	1.83	1.89	Aminoacylase-1, putative [Ricinus communis] gi	Amino acid transport and metabolism
lychee_31518	-1.71	-1.75	1.87	1.89	methionine aminopeptidase, putative [Ricinus communis] gi	Posttranslational modification, protein turnover, chaperones
lychee_187	2.66	2.51	2.02	2.07	PREDICTED: uncharacterized protein LOC100247956 [Vitis vinifera]	General function prediction only; Defense mechanisms
lychee_30775	-1.44	-1.33	2.4	2.46	predicted protein [Populus trichocarpa] gi	0
lychee_24713	-2.61	-2.53	3.24	3.37	unknown [Populus trichocarpa]	Posttranslational modification, protein turnover, chaperones
lychee_19378	-1.33	-1.14	3.64	3.5	PREDICTED: leucine aminopeptidase 2, chloroplastic isoform 2 [Vitis vinifera]	General function prediction only
lychee_44403	-2.6	-2.68	#N/A	#N/A	PREDICTED: lysosomal Pro-X carboxypeptidase [Vitis vinifera]	General function prediction only; Posttranslational modification, protein turnover, chaperones
lychee_35410	-1.81	-1.89	#N/A	#N/A	JHL18I08.12 [Jatropha curcas]	Posttranslational modification, protein turnover, chaperones
lychee_10156	-1.65	-1.63	#N/A	#N/A	PREDICTED: subtilisin-like protease isoform 1 [Vitis vinifera]	0
lychee_53632	-1.38	-1.59	#N/A	#N/A	hypothetical protein VITISV_002739 [Vitis vinifera]	Posttranslational modification, protein turnover, chaperones
lychee_18507	-1.24	-1.32	#N/A	#N/A	predicted protein [Populus trichocarpa] gi	Posttranslational modification, protein turnover, chaperones
lychee_32199	-1.23	-1.24	#N/A	#N/A	hypothetical protein VITISV_040193 [Vitis vinifera]	Posttranslational modification, protein turnover, chaperones
lychee_49125	-1.2	-1.12	#N/A	#N/A	Oligopeptidase A [Medicago truncatula] gi	Posttranslational modification, protein turnover, chaperones
lychee_57152	-1.06	-1.11	#N/A	#N/A	putative papain-like cysteine proteinase [Gossypium hirsutum]	Posttranslational modification, protein turnover, chaperones
lychee_53645	#N/A	#N/A	-1.71	-1.96	Aspartic proteinase Asp1 precursor, putative [Ricinus communis] gi	#N/A
lychee_12229	#N/A	#N/A	-1.71	-1.87	Cucumisin precursor, putative [Ricinus communis] gi	#N/A
lychee_44113	#N/A	#N/A	-1.39	-1.43	PREDICTED: translationally-controlled tumor protein homolog isoform 1 [Vitis vinifera]	#N/A
lychee_56887	#N/A	#N/A	-1.3	-1.3	PREDICTED: basic 7S globulin-like [Vitis vinifera]	#N/A
lychee_46042	#N/A	#N/A	1.15	1.05	serine carboxypeptidase, putative [Ricinus communis] gi	Amino acid transport and metabolism; Posttranslational modification, protein turnover, chaperones
lychee_58410	#N/A	#N/A	1.07	1.16	aspartic proteinase [Theobroma cacao]	Posttranslational modification, protein turnover, chaperones
lychee_25217	#N/A	#N/A	1.32	1.2	hypothetical protein VITISV_013882 [Vitis vinifera]	Posttranslational modification, protein turnover, chaperones
lychee_8309	#N/A	#N/A	1.35	1.27	PREDICTED: signal peptide peptidase-like 2B-like [Vitis vinifera] gi	General function prediction only
lychee_50908	#N/A	#N/A	1.58	1.46	protein with unknown function [Ricinus communis] gi	Translation, ribosomal structure and biogenesis
lychee_49710	#N/A	#N/A	1.52	1.48	putative zinc dependent protease [Trifolium pratense]	Posttranslational modification, protein turnover, chaperones
lychee_48154	#N/A	#N/A	1.44	1.49	DNPEP_RICCO RecName: Full=Probable aspartyl aminopeptidase	Amino acid transport and metabolism
lychee_15053	#N/A	#N/A	1.51	1.6	Insulin-degrading enzyme, putative [Ricinus communis] gi	Posttranslational modification, protein turnover, chaperones
lychee_54889	#N/A	#N/A	1.51	1.65	PREDICTED: protein pleiotropic regulatory locus 1-like [Vitis vinifera] gi	RNA processing and modification
lychee_48942	#N/A	#N/A	1.7	1.72	methionine aminopeptidase 2 [Ananas comosus]	General function prediction only
lychee_1544	#N/A	#N/A	1.47	1.77	Clp protease 2 proteolytic subunit [Solanum lycopersicum]	Posttranslational modification, protein turnover, chaperones
lychee_3961	#N/A	#N/A	1.82	1.85	ATP-dependent Clp protease proteolytic subunit, putative [Ricinus communis] gi	Posttranslational modification, protein turnover, chaperones
lychee_53024	#N/A	#N/A	2.16	1.86	ATP-dependent Clp protease proteolytic subunit, putative [Ricinus communis] gi	Posttranslational modification, protein turnover, chaperones
lychee_12429	#N/A	#N/A	2.05	2.15	unnamed protein product [Vitis vinifera]	0
lychee_30232	#N/A	#N/A	2.21	2.19	predicted protein [Populus trichocarpa] gi	General function prediction only; Posttranslational modification, protein turnover, chaperones
lychee_38413	#N/A	#N/A	2.12	2.39	serine carboxypeptidase, putative [Ricinus communis] gi	Amino acid transport and metabolism; Posttranslational modification, protein turnover, chaperones
lychee_12936	#N/A	#N/A	2.49	2.47	predicted protein [Populus trichocarpa] gi	Posttranslational modification, protein turnover, chaperones
lychee_26070	#N/A	#N/A	2.21	2.47	hypothetical protein VITISV_021940 [Vitis vinifera]	Cytoskeleton; Intracellular trafficking, secretion, and vesicular transport
lychee_3219	#N/A	#N/A	2.78	2.71	serine carboxypeptidase, putative [Ricinus communis] gi	Amino acid transport and metabolism; Posttranslational modification, protein turnover, chaperones
lychee_28672	#N/A	#N/A	3.19	3.21	Aspartic proteinase nepenthesin-1 precursor, putative [Ricinus communis] gi	Posttranslational modification, protein turnover, chaperones

## Sheet: ATP catabolic process
Gene ID	AC-1	AC-2	PCS-1	PCS-2	NR description	COG	description
	Log2(4d/0d)--1		Log2(24h/0h)
lychee_17033	-1.53	-1.51	1.9	1.81	ATP synthase subunit beta [Medicago truncatula] gi	Energy production and conversion
lychee_5712	-1.3	-1.32	#N/A	#N/A	peroxisomal abc transporter, putative [Ricinus communis] gi	Lipid transport and metabolism; General function prediction only
lychee_28529	-1.08	-1.06	1.22	1.36	cation-transporting atpase 13a1, putative [Ricinus communis] gi	Inorganic ion transport and metabolism
lychee_6191	-1.04	-1.01	#N/A	#N/A	multidrug resistance-associated protein 1, 3 (mrp1, 3), abc-transoprter, putative [Ricinus communis] gi	Secondary metabolites biosynthesis, transport and catabolism
lychee_19639	0	0	-2.64	-2.75	multidrug resistance protein 1, 2, putative [Ricinus communis] gi	Secondary metabolites biosynthesis, transport and catabolism
lychee_48960	0	0	-1.69	-1.83	multidrug resistance-associated protein 2, 6 (mrp2, 6), abc-transoprter, putative [Ricinus communis] gi	Secondary metabolites biosynthesis, transport and catabolism
lychee_2521	0	0	-1.33	-1.37	PREDICTED: ABC transporter G family member 29-like [Vitis vinifera]	Secondary metabolites biosynthesis, transport and catabolism
lychee_42319	0	0	-1.22	-1.3	predicted protein [Populus trichocarpa] gi	Secondary metabolites biosynthesis, transport and catabolism
lychee_29211	0	0	-1.14	-1.41	PREDICTED: ABC transporter B family member 26, chloroplastic-like [Vitis vinifera]	Intracellular trafficking, secretion, and vesicular transport
lychee_14863	1.02	1.04	1.54	1.52	multidrug resistance-associated protein 1, 3 (mrp1, 3), abc-transoprter, putative [Ricinus communis] gi	Secondary metabolites biosynthesis, transport and catabolism
lychee_34156	1.25	1.22	2.37	2.46	predicted protein [Populus trichocarpa] gi	Secondary metabolites biosynthesis, transport and catabolism
lychee_43405	1.56	1.27	#N/A	#N/A	white-brown-complex ABC transporter family [Populus trichocarpa] gi	Secondary metabolites biosynthesis, transport and catabolism
lychee_5370	#N/A	#N/A	1.19	1.27	PREDICTED: ABC transporter C family member 2 isoform 1 [Vitis vinifera] gi	Secondary metabolites biosynthesis, transport and catabolism
lychee_49172	#N/A	#N/A	1.97	1.89	PREDICTED: ABC transporter C family member 9-like [Vitis vinifera]	Secondary metabolites biosynthesis, transport and catabolism
lychee_52807	#N/A	#N/A	2.21	1.91	multidrug resistance protein ABC transporter family [Populus trichocarpa] gi	Secondary metabolites biosynthesis, transport and catabolism
lychee_30851	#N/A	#N/A	2.74	2.76	unknown [Lotus japonicus]	Intracellular trafficking, secretion, and vesicular transport

## Sheet: protein phosphorylation
Gene ID	AC-1	AC-2	PCS-1	PCS-2	NR description	COG	description
	Log2(4d/0d)--1		Log2(24h/0h)
lychee_49052	1.15	1.13	-1.81	-2.03	predicted protein [Populus trichocarpa] gi	Signal transduction mechanisms
lychee_57147	-1.48	-1.39	-1.75	-1.92	PREDICTED: CBL-interacting serine/threonine-protein kinase 7 [Vitis vinifera] gi	Signal transduction mechanisms
lychee_13251	-1.42	-1.34	1.36	1.39	predicted protein [Populus trichocarpa] gi	Signal transduction mechanisms
lychee_261	-1.18	-1.26	1.81	1.89	PREDICTED: probable serine/threonine-protein kinase WNK2 [Vitis vinifera]	General function prediction only
lychee_32703	-1.17	-1.3	1.87	1.77	hypothetical protein SORBIDRAFT_04g008580 [Sorghum bicolor] gi	Carbohydrate transport and metabolism
lychee_27033	-1.34	-1.09	1.92	1.49	protein kinase atmrk1, putative [Ricinus communis] gi	Signal transduction mechanisms
lychee_27460	-1.19	-1.18	2.26	2.39	PREDICTED: casein kinase I isoform delta-like isoform 2 [Glycine max]	Signal transduction mechanisms
lychee_1370	1.04	1.05	2.63	2.39	kinase, putative [Ricinus communis] gi	0
lychee_45198	-1.23	-1.34	#N/A	#N/A	ATP binding protein, putative [Ricinus communis] gi	Signal transduction mechanisms
lychee_7517	-1.28	-1.31	#N/A	#N/A	Beta-amylase, putative [Ricinus communis] gi	0
lychee_49830	-1.48	-1.89	#N/A	#N/A	calcium-dependent protein kinase 13 [Arabidopsis thaliana] gi	Signal transduction mechanisms
lychee_48733	-2.67	-3.02	#N/A	#N/A	conserved hypothetical protein [Ricinus communis] gi	0
lychee_42970	-1.6	-1.45	#N/A	#N/A	hypothetical protein ARALYDRAFT_331952 [Arabidopsis lyrata subsp. lyrata] gi	Signal transduction mechanisms
lychee_58361	-1.53	-1.49	#N/A	#N/A	hypothetical protein VITISV_005083 [Vitis vinifera]	Signal transduction mechanisms
lychee_50129	3.01	3.41	#N/A	#N/A	PREDICTED: CBL-interacting protein kinase 2 [Vitis vinifera] gi	Signal transduction mechanisms
lychee_8689	-1.05	-1.04	#N/A	#N/A	PREDICTED: mitogen-activated protein kinase 16-like [Glycine max]	Signal transduction mechanisms
lychee_52636	-1.43	-1.61	#N/A	#N/A	PREDICTED: mitogen-activated protein kinase 7-like [Glycine max]	Signal transduction mechanisms
lychee_24787	-2.48	-2.33	#N/A	#N/A	PREDICTED: receptor-like protein kinase HAIKU2-like [Vitis vinifera]	0
lychee_29732	1.04	1.07	#N/A	#N/A	PREDICTED: tryptophan synthase beta chain 2, chloroplastic-like [Glycine max]	Amino acid transport and metabolism
lychee_28959	-1.05	-1.15	#N/A	#N/A	putative glycine-rich RNA-binding protein [Prunus avium]	General function prediction only
lychee_33454	#N/A	#N/A	-1.7	-1.75	CBL-interacting serine/threonine-protein kinase, putative [Ricinus communis] gi	Signal transduction mechanisms
lychee_42360	#N/A	#N/A	-5.31	-6.37	hypothetical protein VITISV_015543 [Vitis vinifera]	Signal transduction mechanisms
lychee_35255	#N/A	#N/A	-1.35	-1.29	hypothetical protein VITISV_032871 [Vitis vinifera]	Signal transduction mechanisms
lychee_26108	#N/A	#N/A	-2.27	-2.46	hypothetical protein VITISV_033984 [Vitis vinifera]	General function prediction only
lychee_20697	#N/A	#N/A	-2.03	-2.13	hypothetical protein VITISV_042276 [Vitis vinifera]	Signal transduction mechanisms
lychee_21580	#N/A	#N/A	-2.29	-2.43	kinase, putative [Ricinus communis] gi	0
lychee_52342	#N/A	#N/A	-1.62	-1.66	kinase, putative [Ricinus communis] gi	0
lychee_24261	#N/A	#N/A	-2.42	-2.47	MAP kinase-like protein [Medicago truncatula] gi	General function prediction only
lychee_10808	#N/A	#N/A	-2.55	-2.61	predicted protein [Populus trichocarpa] gi	0
lychee_19	#N/A	#N/A	-2.32	-2.2	predicted protein [Populus trichocarpa] gi	General function prediction only
lychee_16841	#N/A	#N/A	-2.11	-2.2	PREDICTED: CBL-interacting protein kinase 18 isoform 1 [Vitis vinifera] gi	Signal transduction mechanisms
lychee_21310	#N/A	#N/A	-1.04	-1.13	PREDICTED: mitogen-activated protein kinase 15-like isoform 1 [Glycine max]	Signal transduction mechanisms
lychee_15497	#N/A	#N/A	-1.01	-1.05	PREDICTED: probable receptor protein kinase TMK1 [Vitis vinifera]	0
lychee_37854	#N/A	#N/A	-1.53	-1.66	PREDICTED: uncharacterized protein LOC100247382 [Vitis vinifera]	RNA processing and modification
lychee_5019	#N/A	#N/A	-2.13	-2.1	Protein kinase APK1B, chloroplast precursor, putative [Ricinus communis] gi	Signal transduction mechanisms
lychee_23102	#N/A	#N/A	-2.37	-2.38	unnamed protein product [Vitis vinifera]	General function prediction only
lychee_42191	#N/A	#N/A	-1.26	-1.51	unnamed protein product [Vitis vinifera]	Signal transduction mechanisms
lychee_29021	#N/A	#N/A	2.06	1.88	ATP binding protein, putative [Ricinus communis] gi	General function prediction only
lychee_43749	#N/A	#N/A	1.79	1.98	ATP binding protein, putative [Ricinus communis] gi	0
lychee_53762	#N/A	#N/A	2.32	2.3	BRASSINOSTEROID INSENSITIVE 1-associated receptor kinase 1 precursor, putative [Ricinus communis] gi	0
lychee_226	#N/A	#N/A	1.89	1.87	calcium dependent protein kinase 1 [Gossypium hirsutum]	Signal transduction mechanisms
lychee_27596	#N/A	#N/A	2.09	2.14	Calcium-dependent protein kinase [Medicago truncatula] gi	Signal transduction mechanisms
lychee_25935	#N/A	#N/A	1.97	2.06	calcium-dependent protein kinase, putative [Ricinus communis] gi	Signal transduction mechanisms
lychee_28150	#N/A	#N/A	1.33	1.34	casein kinase, putative [Ricinus communis] gi	Signal transduction mechanisms
lychee_44217	#N/A	#N/A	2.11	2.27	CBL-interacting serine/threonine-protein kinase 23 [Arabidopsis thaliana] gi	Signal transduction mechanisms
lychee_36788	#N/A	#N/A	1.31	1.29	CBL-interacting serine/threonine-protein kinase, putative [Ricinus communis] gi	Signal transduction mechanisms
lychee_55703	#N/A	#N/A	1.13	1.15	Clathrin heavy chain [Medicago truncatula] gi	Intracellular trafficking, secretion, and vesicular transport
lychee_46681	#N/A	#N/A	1.24	1.39	ER lumen protein retaining receptor [Zea mays] gi	Intracellular trafficking, secretion, and vesicular transport
lychee_23240	#N/A	#N/A	1.25	1.48	hypothetical protein ARALYDRAFT_478311 [Arabidopsis lyrata subsp. lyrata] gi	Signal transduction mechanisms
lychee_29275	#N/A	#N/A	2.24	2.15	hypothetical protein MTR_3g098760 [Medicago truncatula] gi	Cell cycle control, cell division, chromosome partitioning
lychee_36094	#N/A	#N/A	1.5	1.59	Identical to A. thaliana AtK-1 (gb	Carbohydrate transport and metabolism
lychee_25030	#N/A	#N/A	1.19	1.3	map3k delta-1 protein kinase, putative [Ricinus communis] gi	Signal transduction mechanisms
lychee_13557	#N/A	#N/A	1.93	2.33	octicosapeptide/Phox/Be.1 domain-containing protein kinase [Arabidopsis thaliana] gi	Signal transduction mechanisms
lychee_27344	#N/A	#N/A	1.75	2	predicted protein [Populus trichocarpa] gi	Signal transduction mechanisms
lychee_36281	#N/A	#N/A	2.25	2.13	predicted protein [Populus trichocarpa] gi	0
lychee_26505	#N/A	#N/A	2.86	2.88	predicted protein [Populus trichocarpa] gi	0
lychee_57878	#N/A	#N/A	3.09	2.8	PREDICTED: CBL-interacting serine/threonine-protein kinase 21 [Vitis vinifera] gi	Signal transduction mechanisms
lychee_38506	#N/A	#N/A	1.59	1.67	PREDICTED: L-type lectin-domain containing receptor kinase IV.2-like [Vitis vinifera]	0
lychee_39346	#N/A	#N/A	2.2	2.35	PREDICTED: probable serine/threonine-protein kinase At1g18390-like [Vitis vinifera]	Signal transduction mechanisms
lychee_24447	#N/A	#N/A	2.86	2.6	PREDICTED: probably inactive leucine-rich repeat receptor-like protein kinase At5g48380-like [Vitis vinifera]	0
lychee_24362	#N/A	#N/A	1.55	1.53	PREDICTED: serine/threonine-protein kinase HT1-like [Vitis vinifera]	Signal transduction mechanisms
lychee_8657	#N/A	#N/A	1.98	1.77	PREDICTED: uncharacterized protein LOC100240775 [Vitis vinifera]	General function prediction only
lychee_39588	#N/A	#N/A	1.1	1.21	PREDICTED: uncharacterized protein LOC100263956 [Vitis vinifera]	Signal transduction mechanisms
lychee_20749	#N/A	#N/A	1.16	1.35	PREDICTED: vacuolar protein sorting-associated protein 18 homolog [Glycine max]	Intracellular trafficking, secretion, and vesicular transport
lychee_21399	#N/A	#N/A	1.76	1.91	Protein ABC1, mitochondrial precursor, putative [Ricinus communis] gi	General function prediction only
lychee_44796	#N/A	#N/A	2.27	2.22	protein kinase [Glycine max] gi	Signal transduction mechanisms
lychee_37525	#N/A	#N/A	2.42	2.41	Protein kinase APK1B, chloroplast precursor, putative [Ricinus communis] gi	Signal transduction mechanisms
lychee_54516	#N/A	#N/A	1.49	1.45	protein kinase, putative [Ricinus communis] gi	Signal transduction mechanisms
lychee_38338	#N/A	#N/A	2.11	1.96	Pto kinase interactor [Medicago truncatula] gi	Signal transduction mechanisms
lychee_55553	#N/A	#N/A	2.39	2.4	serine/threonine protein kinase, putative [Ricinus communis] gi	General function prediction only
lychee_9075	#N/A	#N/A	1.41	1.11	Serine/threonine protein phosphatase 2A 55 kDa regulatory subunit B beta isoform [Medicago truncatula] gi	Signal transduction mechanisms
lychee_2415	#N/A	#N/A	1.45	1.52	Serine/threonine-protein kinase cdk9, putative [Ricinus communis] gi	Cell cycle control, cell division, chromosome partitioning
lychee_41191	#N/A	#N/A	1.91	2.01	serine/threonine-protein kinase rio2, putative [Ricinus communis] gi	General function prediction only; Signal transduction mechanisms
lychee_7148	#N/A	#N/A	2.01	2.04	serine/threonine-protein kinase, putative [Ricinus communis] gi	General function prediction only
lychee_11910	#N/A	#N/A	1.07	1.06	SNF1-related protein kinase catalytic subunit alpha KIN10 [Arabidopsis thaliana] gi	Signal transduction mechanisms
lychee_48874	#N/A	#N/A	1.01	1.1	unnamed protein product [Vitis vinifera]	Transcription
lychee_24496	#N/A	#N/A	3.04	3.13	unnamed protein product [Vitis vinifera]	Signal transduction mechanisms
lychee_34253	#N/A	#N/A	2.68	2.81	MAPK_PETHY RecName: Full=Mitogen-activated protein kinase homolog 1; AltName: Full=PMEK1 gi	Signal transduction mechanisms
lychee_48733	-2.67	-3.02	#N/A	#N/A	conserved hypothetical protein [Ricinus communis] gi	#N/A
lychee_24787	-2.48	-2.33	#N/A	#N/A	PREDICTED: receptor-like protein kinase HAIKU2-like [Vitis vinifera]	#N/A
lychee_49830	-1.48	-1.89	#N/A	#N/A	calcium-dependent protein kinase 13 [Arabidopsis thaliana] gi	#N/A
lychee_52636	-1.43	-1.61	#N/A	#N/A	PREDICTED: mitogen-activated protein kinase 7-like [Glycine max]	#N/A
lychee_58361	-1.53	-1.49	#N/A	#N/A	hypothetical protein VITISV_005083 [Vitis vinifera]	#N/A
lychee_42970	-1.6	-1.45	#N/A	#N/A	hypothetical protein ARALYDRAFT_331952 [Arabidopsis lyrata subsp. lyrata] gi	#N/A
lychee_57147	-1.48	-1.39	-1.75	-1.92	PREDICTED: CBL-interacting serine/threonine-protein kinase 7 [Vitis vinifera] gi	Signal transduction mechanisms
lychee_13251	-1.42	-1.34	1.36	1.39	predicted protein [Populus trichocarpa] gi	Signal transduction mechanisms
lychee_45198	-1.23	-1.34	#N/A	#N/A	ATP binding protein, putative [Ricinus communis] gi	#N/A
lychee_7517	-1.28	-1.31	#N/A	#N/A	Beta-amylase, putative [Ricinus communis] gi	#N/A
lychee_32703	-1.17	-1.3	1.87	1.77	hypothetical protein SORBIDRAFT_04g008580 [Sorghum bicolor] gi	Carbohydrate transport and metabolism
lychee_261	-1.18	-1.26	1.81	1.89	PREDICTED: probable serine/threonine-protein kinase WNK2 [Vitis vinifera]	General function prediction only
lychee_27460	-1.19	-1.18	2.26	2.39	PREDICTED: casein kinase I isoform delta-like isoform 2 [Glycine max]	Signal transduction mechanisms
lychee_28959	-1.05	-1.15	#N/A	#N/A	putative glycine-rich RNA-binding protein [Prunus avium]	#N/A
lychee_27033	-1.34	-1.09	1.92	1.49	protein kinase atmrk1, putative [Ricinus communis] gi	Signal transduction mechanisms
lychee_8689	-1.05	-1.04	#N/A	#N/A	PREDICTED: mitogen-activated protein kinase 16-like [Glycine max]	#N/A
lychee_1370	1.04	1.05	2.63	2.39	kinase, putative [Ricinus communis] gi	0
lychee_29732	1.04	1.07	#N/A	#N/A	PREDICTED: tryptophan synthase beta chain 2, chloroplastic-like [Glycine max]	#N/A
lychee_49052	1.15	1.13	-1.81	-2.03	predicted protein [Populus trichocarpa] gi	Signal transduction mechanisms
lychee_50129	3.01	3.41	#N/A	#N/A	PREDICTED: CBL-interacting protein kinase 2 [Vitis vinifera] gi	#N/A
lychee_42360	#N/A	#N/A	-5.31	-6.37	hypothetical protein VITISV_015543 [Vitis vinifera]	Signal transduction mechanisms
lychee_10808	#N/A	#N/A	-2.55	-2.61	predicted protein [Populus trichocarpa] gi	0
lychee_24261	#N/A	#N/A	-2.42	-2.47	MAP kinase-like protein [Medicago truncatula] gi	General function prediction only
lychee_26108	#N/A	#N/A	-2.27	-2.46	hypothetical protein VITISV_033984 [Vitis vinifera]	General function prediction only
lychee_21580	#N/A	#N/A	-2.29	-2.43	kinase, putative [Ricinus communis] gi	0
lychee_23102	#N/A	#N/A	-2.37	-2.38	unnamed protein product [Vitis vinifera]	General function prediction only
lychee_19	#N/A	#N/A	-2.32	-2.2	predicted protein [Populus trichocarpa] gi	General function prediction only
lychee_16841	#N/A	#N/A	-2.11	-2.2	PREDICTED: CBL-interacting protein kinase 18 isoform 1 [Vitis vinifera] gi	Signal transduction mechanisms
lychee_20697	#N/A	#N/A	-2.03	-2.13	hypothetical protein VITISV_042276 [Vitis vinifera]	Signal transduction mechanisms
lychee_5019	#N/A	#N/A	-2.13	-2.1	Protein kinase APK1B, chloroplast precursor, putative [Ricinus communis] gi	Signal transduction mechanisms
lychee_33454	#N/A	#N/A	-1.7	-1.75	CBL-interacting serine/threonine-protein kinase, putative [Ricinus communis] gi	Signal transduction mechanisms
lychee_37854	#N/A	#N/A	-1.53	-1.66	PREDICTED: uncharacterized protein LOC100247382 [Vitis vinifera]	RNA processing and modification
lychee_52342	#N/A	#N/A	-1.62	-1.66	kinase, putative [Ricinus communis] gi	0
lychee_42191	#N/A	#N/A	-1.26	-1.51	unnamed protein product [Vitis vinifera]	Signal transduction mechanisms
lychee_35255	#N/A	#N/A	-1.35	-1.29	hypothetical protein VITISV_032871 [Vitis vinifera]	Signal transduction mechanisms
lychee_21310	#N/A	#N/A	-1.04	-1.13	PREDICTED: mitogen-activated protein kinase 15-like isoform 1 [Glycine max]	Signal transduction mechanisms
lychee_15497	#N/A	#N/A	-1.01	-1.05	PREDICTED: probable receptor protein kinase TMK1 [Vitis vinifera]	0
lychee_11910	#N/A	#N/A	1.07	1.06	SNF1-related protein kinase catalytic subunit alpha KIN10 [Arabidopsis thaliana] gi	Signal transduction mechanisms
lychee_48874	#N/A	#N/A	1.01	1.1	unnamed protein product [Vitis vinifera]	Transcription
lychee_9075	#N/A	#N/A	1.41	1.11	Serine/threonine protein phosphatase 2A 55 kDa regulatory subunit B beta isoform [Medicago truncatula] gi	Signal transduction mechanisms
lychee_55703	#N/A	#N/A	1.13	1.15	Clathrin heavy chain [Medicago truncatula] gi	Intracellular trafficking, secretion, and vesicular transport
lychee_39588	#N/A	#N/A	1.1	1.21	PREDICTED: uncharacterized protein LOC100263956 [Vitis vinifera]	Signal transduction mechanisms
lychee_36788	#N/A	#N/A	1.31	1.29	CBL-interacting serine/threonine-protein kinase, putative [Ricinus communis] gi	Signal transduction mechanisms
lychee_25030	#N/A	#N/A	1.19	1.3	map3k delta-1 protein kinase, putative [Ricinus communis] gi	Signal transduction mechanisms
lychee_28150	#N/A	#N/A	1.33	1.34	casein kinase, putative [Ricinus communis] gi	Signal transduction mechanisms
lychee_20749	#N/A	#N/A	1.16	1.35	PREDICTED: vacuolar protein sorting-associated protein 18 homolog [Glycine max]	Intracellular trafficking, secretion, and vesicular transport
lychee_46681	#N/A	#N/A	1.24	1.39	ER lumen protein retaining receptor [Zea mays] gi	Intracellular trafficking, secretion, and vesicular transport
lychee_54516	#N/A	#N/A	1.49	1.45	protein kinase, putative [Ricinus communis] gi	Signal transduction mechanisms
lychee_23240	#N/A	#N/A	1.25	1.48	hypothetical protein ARALYDRAFT_478311 [Arabidopsis lyrata subsp. lyrata] gi	Signal transduction mechanisms
lychee_2415	#N/A	#N/A	1.45	1.52	Serine/threonine-protein kinase cdk9, putative [Ricinus communis] gi	Cell cycle control, cell division, chromosome partitioning
lychee_24362	#N/A	#N/A	1.55	1.53	PREDICTED: serine/threonine-protein kinase HT1-like [Vitis vinifera]	Signal transduction mechanisms
lychee_36094	#N/A	#N/A	1.5	1.59	Identical to A. thaliana AtK-1 (gb	Carbohydrate transport and metabolism
lychee_38506	#N/A	#N/A	1.59	1.67	PREDICTED: L-type lectin-domain containing receptor kinase IV.2-like [Vitis vinifera]	0
lychee_8657	#N/A	#N/A	1.98	1.77	PREDICTED: uncharacterized protein LOC100240775 [Vitis vinifera]	General function prediction only
lychee_226	#N/A	#N/A	1.89	1.87	calcium dependent protein kinase 1 [Gossypium hirsutum]	Signal transduction mechanisms
lychee_29021	#N/A	#N/A	2.06	1.88	ATP binding protein, putative [Ricinus communis] gi	General function prediction only
lychee_21399	#N/A	#N/A	1.76	1.91	Protein ABC1, mitochondrial precursor, putative [Ricinus communis] gi	General function prediction only
lychee_38338	#N/A	#N/A	2.11	1.96	Pto kinase interactor [Medicago truncatula] gi	Signal transduction mechanisms
lychee_43749	#N/A	#N/A	1.79	1.98	ATP binding protein, putative [Ricinus communis] gi	0
lychee_27344	#N/A	#N/A	1.75	2	predicted protein [Populus trichocarpa] gi	Signal transduction mechanisms
lychee_41191	#N/A	#N/A	1.91	2.01	serine/threonine-protein kinase rio2, putative [Ricinus communis] gi	General function prediction only; Signal transduction mechanisms
lychee_7148	#N/A	#N/A	2.01	2.04	serine/threonine-protein kinase, putative [Ricinus communis] gi	General function prediction only
lychee_25935	#N/A	#N/A	1.97	2.06	calcium-dependent protein kinase, putative [Ricinus communis] gi	Signal transduction mechanisms
lychee_36281	#N/A	#N/A	2.25	2.13	predicted protein [Populus trichocarpa] gi	0
lychee_27596	#N/A	#N/A	2.09	2.14	Calcium-dependent protein kinase [Medicago truncatula] gi	Signal transduction mechanisms
lychee_29275	#N/A	#N/A	2.24	2.15	hypothetical protein MTR_3g098760 [Medicago truncatula] gi	Cell cycle control, cell division, chromosome partitioning
lychee_44796	#N/A	#N/A	2.27	2.22	protein kinase [Glycine max] gi	Signal transduction mechanisms
lychee_44217	#N/A	#N/A	2.11	2.27	CBL-interacting serine/threonine-protein kinase 23 [Arabidopsis thaliana] gi	Signal transduction mechanisms
lychee_53762	#N/A	#N/A	2.32	2.3	BRASSINOSTEROID INSENSITIVE 1-associated receptor kinase 1 precursor, putative [Ricinus communis] gi	0
lychee_13557	#N/A	#N/A	1.93	2.33	octicosapeptide/Phox/Be.1 domain-containing protein kinase [Arabidopsis thaliana] gi	Signal transduction mechanisms
lychee_39346	#N/A	#N/A	2.2	2.35	PREDICTED: probable serine/threonine-protein kinase At1g18390-like [Vitis vinifera]	Signal transduction mechanisms
lychee_55553	#N/A	#N/A	2.39	2.4	serine/threonine protein kinase, putative [Ricinus communis] gi	General function prediction only
lychee_37525	#N/A	#N/A	2.42	2.41	Protein kinase APK1B, chloroplast precursor, putative [Ricinus communis] gi	Signal transduction mechanisms
lychee_24447	#N/A	#N/A	2.86	2.6	PREDICTED: probably inactive leucine-rich repeat receptor-like protein kinase At5g48380-like [Vitis vinifera]	0
lychee_57878	#N/A	#N/A	3.09	2.8	PREDICTED: CBL-interacting serine/threonine-protein kinase 21 [Vitis vinifera] gi	Signal transduction mechanisms
lychee_34253	#N/A	#N/A	2.68	2.81	MAPK_PETHY RecName: Full=Mitogen-activated protein kinase homolog 1; AltName: Full=PMEK1 gi	Signal transduction mechanisms
lychee_26505	#N/A	#N/A	2.86	2.88	predicted protein [Populus trichocarpa] gi	0
lychee_24496	#N/A	#N/A	3.04	3.13	unnamed protein product [Vitis vinifera]	Signal transduction mechanisms

## Sheet: defense response to bacterium
Gene ID	AC-1	AC-2	PCS-1	PCS-2	NR description	COG	description
	Log2(4d/0d)--1		Log2(24h/0h)
lychee_21915	4.4	4.6	-2.95	-3.22	PREDICTED: heat shock protein 83-like isoform 2 [Vitis vinifera]	Posttranslational modification, protein turnover, chaperones
lychee_52849	-2.02	-2.13	1.8	1.69	4-hydroxy-3-methylbut-2-en-1-yl diphosphate synthase [Medicago truncatula] gi	0
lychee_37360	2.91	2.8	1.81	1.48	PREDICTED: 1-aminocyclopropane-1-carboxylate oxidase 3 isoform 2 [Vitis vinifera]	Secondary metabolites biosynthesis, transport and catabolism; General function prediction only
lychee_32947	-1.01	-1.01	2.41	2.7	unknown [Lotus japonicus]	General function prediction only
lychee_18318	-1.33	-1.27	2.65	2.65	PREDICTED: neutral alpha-glucosidase AB-like [Vitis vinifera]	Cell wall/membrane/envelope biogenesis; Posttranslational modification, protein turnover, chaperones; Carbohydrate transport and metabolism
lychee_13466	-1.52	-1.26	#N/A	#N/A	chitinase, putative [Ricinus communis] gi	General function prediction only
lychee_46357	-1.17	-1.11	#N/A	#N/A	class I glutamine amidotransferase-like domain-containing protein [Arabidopsis thaliana] gi	General function prediction only; Defense mechanisms
lychee_35410	-1.81	-1.89	#N/A	#N/A	JHL18I08.12 [Jatropha curcas]	Posttranslational modification, protein turnover, chaperones
lychee_51669	2.08	2.06	#N/A	#N/A	pathogenesis response protein PR [Citrus sinensis]	General function prediction only
lychee_54339	-1.2	-1.1	#N/A	#N/A	PREDICTED: anthranilate phosphoribosyltransferase, chloroplastic [Vitis vinifera] gi	Amino acid transport and metabolism
lychee_5110	-1.14	-1.41	#N/A	#N/A	PREDICTED: coronatine-insensitive protein 1-like [Vitis vinifera] gi	General function prediction only
lychee_7090	-1.1	-1.02	#N/A	#N/A	PREDICTED: heat shock protein 83-like isoform 2 [Vitis vinifera]	Posttranslational modification, protein turnover, chaperones
lychee_57152	-1.06	-1.11	#N/A	#N/A	putative papain-like cysteine proteinase [Gossypium hirsutum]	Posttranslational modification, protein turnover, chaperones
lychee_32678	0	0	-4.46	-4.42	putative heat shock cognate [Phyllostachys edulis]	Posttranslational modification, protein turnover, chaperones
lychee_46685	0	0	-4.12	-4.75	predicted protein [Hordeum vulgare subsp. vulgare]	Posttranslational modification, protein turnover, chaperones
lychee_45143	0	0	-3.35	-3.43	predicted protein [Hordeum vulgare subsp. vulgare]	Posttranslational modification, protein turnover, chaperones
lychee_10808	0	0	-2.55	-2.61	predicted protein [Populus trichocarpa] gi	0
lychee_31264	0	0	-2.38	-2.25	PREDICTED: heat shock protein 83-like isoform 2 [Vitis vinifera]	Posttranslational modification, protein turnover, chaperones
lychee_42632	0	0	-1.81	-1.87	ethylene-insensitive 3a [Populus trichocarpa] gi	0
lychee_5176	0	0	-1.58	-1.71	predicted protein [Populus trichocarpa] gi	Intracellular trafficking, secretion, and vesicular transport
lychee_58017	0	0	-1.16	-1.35	Callose synthase [Medicago truncatula] gi	Cell wall/membrane/envelope biogenesis
lychee_38582	0	0	-1.09	-1.04	putative heat shock cognate [Phyllostachys edulis]	Posttranslational modification, protein turnover, chaperones
lychee_47804	#N/A	#N/A	1.19	1.33	inorganic pyrophosphatase, putative [Ricinus communis] gi	Energy production and conversion
lychee_12752	#N/A	#N/A	1.72	1.82	PREDICTED: glyceraldehyde-3-phosphate dehydrogenase-like [Glycine max]	Carbohydrate transport and metabolism
lychee_38506	#N/A	#N/A	1.59	1.67	PREDICTED: L-type lectin-domain containing receptor kinase IV.2-like [Vitis vinifera]	0
lychee_26856	#N/A	#N/A	1.12	1.09	PREDICTED: metal transporter Nramp3 [Vitis vinifera]	Inorganic ion transport and metabolism
lychee_17743	#N/A	#N/A	1.26	1.44	PREDICTED: pre-mRNA-splicing factor SPF27 homolog [Vitis vinifera]	Function unknown
lychee_40615	#N/A	#N/A	1.59	1.55	PREDICTED: probable cinnamyl alcohol dehydrogenase 1-like [Vitis vinifera]	Secondary metabolites biosynthesis, transport and catabolism
lychee_54889	#N/A	#N/A	1.51	1.65	PREDICTED: protein pleiotropic regulatory locus 1-like [Vitis vinifera] gi	RNA processing and modification
lychee_39745	#N/A	#N/A	1.26	1.34	Pre-mRNA-splicing factor, putative [Ricinus communis] gi	General function prediction only
lychee_12974	#N/A	#N/A	2.25	2.34	proteasome subunit alpha type-2-A [Arabidopsis thaliana] gi	Posttranslational modification, protein turnover, chaperones
lychee_3678	#N/A	#N/A	1.41	1.41	ubiquitin-protein ligase, putative [Ricinus communis] gi	0
lychee_5546	#N/A	#N/A	2.62	2.65	unnamed protein product [Vitis vinifera]	Secondary metabolites biosynthesis, transport and catabolism
lychee_3423	#N/A	#N/A	1.42	1.44	FENR_SPIOL RecName: Full=Ferredoxin--NADP reductase, chloroplastic; Short=FNR; Flags: Precursor gi	Energy production and conversion

## Sheet: response to cadmium ion
Gene ID	AC-1	AC-2	PCS-1	PCS-2	NR description	COG	description
	Log2(4d/0d)--1		Log2(24h/0h)
lychee_28371	-1.49	-1.17	-3.71	-3.62	Isoflavone reductase-like protein [Medicago truncatula] gi	0
lychee_6627	3.71	3.03	-2.92	-2.9	acyl:coa ligase [Populus trichocarpa] gi	Lipid transport and metabolism
lychee_52011	4.32	4.58	-2.73	-2.74	acyl:coa ligase [Populus trichocarpa] gi	Lipid transport and metabolism
lychee_20516	3.82	5.2	-2.6	-2.8	acyl:coa ligase [Populus trichocarpa] gi	Lipid transport and metabolism
lychee_7725	-1.46	-1.49	-1.71	-1.78	serine hydroxymethyltransferase, putative [Ricinus communis] gi	Amino acid transport and metabolism
lychee_3931	-1.23	-1.31	1.2	1.31	predicted protein [Populus trichocarpa] gi	Cell cycle control, cell division, chromosome partitioning; Posttranslational modification, protein turnover, chaperones
lychee_32380	-1.19	-1.15	1.22	1.26	predicted protein [Populus trichocarpa] gi	Carbohydrate transport and metabolism
lychee_29486	-1.17	-1.13	1.27	1.41	26S proteasome regulatory subunit N5 [Arabidopsis thaliana] gi	Posttranslational modification, protein turnover, chaperones
lychee_55768	-1.34	-1.25	1.31	1.35	AF297643_1 mitochondrial processing peptidase beta subunit [Cucumis melo]	Posttranslational modification, protein turnover, chaperones
lychee_38257	-1.04	-1.13	1.36	1.32	ATP synthase subunit beta vacuolar, putative [Ricinus communis] gi	Energy production and conversion
lychee_26088	-1.4	-1.37	1.38	1.69	unnamed protein product [Vitis vinifera]	Energy production and conversion
lychee_38470	-1.66	-1.72	1.81	1.74	predicted protein [Populus trichocarpa] gi	0
lychee_17033	-1.53	-1.51	1.9	1.81	ATP synthase subunit beta [Medicago truncatula] gi	Energy production and conversion
lychee_18318	-1.33	-1.27	2.65	2.65	PREDICTED: neutral alpha-glucosidase AB-like [Vitis vinifera]	Cell wall/membrane/envelope biogenesis; Posttranslational modification, protein turnover, chaperones; Carbohydrate transport and metabolism
lychee_52920	-2.07	-2.01	3.52	3.42	heat shock protein 90 (ISS) [Ostreococcus tauri] gi	Posttranslational modification, protein turnover, chaperones
lychee_13466	-1.52	-1.26	#N/A	#N/A	chitinase, putative [Ricinus communis] gi	General function prediction only
lychee_9058	-1.42	-1.4	#N/A	#N/A	hypothetical protein VITISV_036160 [Vitis vinifera]	0
lychee_43664	-1.77	-1.49	#N/A	#N/A	orotidine 5'-phosphate decarboxylase [Arabidopsis thaliana] gi	0
lychee_10122	-1.88	-1.98	#N/A	#N/A	phospholipase D alpha [Prunus persica]	Lipid transport and metabolism
lychee_54339	-1.2	-1.1	#N/A	#N/A	PREDICTED: anthranilate phosphoribosyltransferase, chloroplastic [Vitis vinifera] gi	Amino acid transport and metabolism
lychee_1524	-2.75	-2.91	#N/A	#N/A	putative glutathione peroxidase [Jatropha curcas]	Posttranslational modification, protein turnover, chaperones
lychee_28959	-1.05	-1.15	#N/A	#N/A	putative glycine-rich RNA-binding protein [Prunus avium]	General function prediction only
lychee_56851	-1.11	-1.58	#N/A	#N/A	AF277455_1 UMP synthase [Nicotiana plumba	0
lychee_42201	#N/A	#N/A	-1.06	-1.05	acyl-activating enzyme 8 [Cannabis sativa]	#N/A
lychee_46685	#N/A	#N/A	-4.12	-4.75	predicted protein [Hordeum vulgare subsp. vulgare]	#N/A
lychee_45143	#N/A	#N/A	-3.35	-3.43	predicted protein [Hordeum vulgare subsp. vulgare]	#N/A
lychee_23275	#N/A	#N/A	-2.47	-2.47	PREDICTED: LOW QUALITY PROTEIN: probable nucleoredoxin 1-like [Vitis vinifera]	#N/A
lychee_32678	#N/A	#N/A	-4.46	-4.42	putative heat shock cognate [Phyllostachys edulis]	#N/A
lychee_38582	#N/A	#N/A	-1.09	-1.04	putative heat shock cognate [Phyllostachys edulis]	#N/A
lychee_40649	#N/A	#N/A	-1.38	-1.31	uncharacterized protein LOC100274119 [Zea mays] gi	#N/A
lychee_10516	#N/A	#N/A	-1.35	-1.6	DHE3_VITVI RecName: Full=Glutamate dehydrogenase; Short=GDH gi	#N/A
lychee_38458	#N/A	#N/A	2.03	2.23	1-deoxy-D-xylulose 5-phosphate reductoisomerase [Arabidopsis thaliana] gi	0
lychee_42431	#N/A	#N/A	1.66	1.96	Adenine phosphoribosyltransferase, putative [Ricinus communis] gi	Nucleotide transport and metabolism
lychee_6170	#N/A	#N/A	1.31	1.24	formate dehydrogenase, putative [Ricinus communis] gi	Energy production and conversion
lychee_10673	#N/A	#N/A	1.53	1.66	hypothetical protein [Cleome spinosa]	Posttranslational modification, protein turnover, chaperones
lychee_38442	#N/A	#N/A	3.05	3.01	hypothetical protein VITISV_002043 [Vitis vinifera]	Posttranslational modification, protein turnover, chaperones
lychee_48948	#N/A	#N/A	1.44	1.43	hypothetical protein VITISV_041199 [Vitis vinifera]	Transcription
lychee_47804	#N/A	#N/A	1.19	1.33	inorganic pyrophosphatase, putative [Ricinus communis] gi	Energy production and conversion
lychee_31104	#N/A	#N/A	1.29	1.43	Iron(III)-zinc(II) purple acid phosphatase precursor, putative [Ricinus communis] gi	Carbohydrate transport and metabolism
lychee_27056	#N/A	#N/A	1.89	1.87	Mannose-1-phosphate guanyltransferase alpha-B [Medicago truncatula] gi	Cell wall/membrane/envelope biogenesis; Posttranslational modification, protein turnover, chaperones; Carbohydrate transport and metabolism
lychee_9292	#N/A	#N/A	1.58	1.52	Mitochondrial aldehyde dehydrogenase [Medicago truncatula] gi	Energy production and conversion
lychee_6217	#N/A	#N/A	1.3	1.28	NADH-cytochrome B5 reductase, putative [Ricinus communis] gi	Coenzyme transport and metabolism; Energy production and conversion
lychee_23193	#N/A	#N/A	1.6	1.51	peptidylprolyl isomerase, putative [Ricinus communis] gi	Posttranslational modification, protein turnover, chaperones
lychee_11859	#N/A	#N/A	1.12	1.06	peroxiredoxin-2F [Arabidopsis thaliana] gi	Posttranslational modification, protein turnover, chaperones
lychee_37983	#N/A	#N/A	1.36	1.4	predicted protein [Populus trichocarpa] gi	Posttranslational modification, protein turnover, chaperones
lychee_30232	#N/A	#N/A	2.21	2.19	predicted protein [Populus trichocarpa] gi	General function prediction only; Posttranslational modification, protein turnover, chaperones
lychee_3174	#N/A	#N/A	1.33	1.37	PREDICTED: aspartyl-tRNA synthetase, cytoplasmic-like [Glycine max]	Translation, ribosomal structure and biogenesis
lychee_39307	#N/A	#N/A	1.16	1.13	PREDICTED: cysteine synthase, chloroplastic/chromoplastic isoform 2 [Vitis vinifera]	Amino acid transport and metabolism
lychee_30481	#N/A	#N/A	1.25	1.14	PREDICTED: eukaryotic translation initiation factor 3 subunit I [Vitis vinifera] gi	Translation, ribosomal structure and biogenesis; Signal transduction mechanisms
lychee_9034	#N/A	#N/A	1.24	1.69	PREDICTED: exocyst complex component 7 [Vitis vinifera]	Intracellular trafficking, secretion, and vesicular transport
lychee_12752	#N/A	#N/A	1.72	1.82	PREDICTED: glyceraldehyde-3-phosphate dehydrogenase-like [Glycine max]	Carbohydrate transport and metabolism
lychee_31158	#N/A	#N/A	2.13	2.14	PREDICTED: monoglyceride lipase-like [Vitis vinifera]	Lipid transport and metabolism
lychee_40615	#N/A	#N/A	1.59	1.55	PREDICTED: probable cinnamyl alcohol dehydrogenase 1-like [Vitis vinifera]	Secondary metabolites biosynthesis, transport and catabolism
lychee_39745	#N/A	#N/A	1.26	1.34	Pre-mRNA-splicing factor, putative [Ricinus communis] gi	General function prediction only
lychee_43137	#N/A	#N/A	2.26	2.3	proteasome subunit beta type 5,8, putative [Ricinus communis] gi	Posttranslational modification, protein turnover, chaperones
lychee_40856	#N/A	#N/A	1.24	1.33	proteasome subunit beta type 7,10, putative [Ricinus communis] gi	Posttranslational modification, protein turnover, chaperones
lychee_23279	#N/A	#N/A	1.59	1.67	putative S-adenosyl-L-homocysteinase [Linum usitatissimum]	Coenzyme transport and metabolism
lychee_12598	#N/A	#N/A	1.99	1.78	seryl-tRNA synthetase [Arabidopsis thaliana] gi	Translation, ribosomal structure and biogenesis
lychee_43168	#N/A	#N/A	1.4	1.57	Succinyl-CoA ligase [GDP-forming] subunit alpha-1 [Arabidopsis thaliana] gi	Energy production and conversion
lychee_2694	#N/A	#N/A	1.2	1.31	TCP-1/cpn60 chaperonin family protein [Arabidopsis thaliana] gi	Posttranslational modification, protein turnover, chaperones
lychee_17996	#N/A	#N/A	1.6	1.84	UDP-n-acteylglucosamine pyrophosphorylase, putative [Ricinus communis] gi	Cell wall/membrane/envelope biogenesis
lychee_28363	#N/A	#N/A	1.77	1.79	uncharacterized protein [Arabidopsis thaliana] gi	Function unknown
lychee_32346	#N/A	#N/A	1.22	1.15	unknown [Medicago truncatula] gi	Posttranslational modification, protein turnover, chaperones
lychee_38481	#N/A	#N/A	1.18	1.27	unknown [Picea sitchensis]	Energy production and conversion
lychee_11374	#N/A	#N/A	1.48	1.59	unknown [Picea sitchensis]	Signal transduction mechanisms; Posttranslational modification, protein turnover, chaperones
lychee_19151	#N/A	#N/A	1.29	1.24	unnamed protein product [Vitis vinifera]	Posttranslational modification, protein turnover, chaperones
lychee_26329	#N/A	#N/A	1.51	1.56	unnamed protein product [Vitis vinifera]	Energy production and conversion
lychee_48154	#N/A	#N/A	1.44	1.49	DNPEP_RICCO RecName: Full=Probable aspartyl aminopeptidase	Amino acid transport and metabolism

## Sheet: 0d VS 4d
#Gene	DEG	length	reads_a	reads_b	rpkm_a	rpkm_b	log2ratio	Trend	Pvalue	FDR	RNA-Seq2	length	reads_a	reads_b	rpkm_a	rpkm_b	log2ratio	Trend	Pvalue	FDR	NR	COG ID	COG flag	COG description	GO(BP)	GO(CC)	GO(MF)	KEGG
lychee_44627		3590	6420	1916	47.21	16.66	-1.5	Down	0	0		3590	625	347	57.46	20.98	-1.45	Down	2.40474e-54	2.43119e-52	gi|134142800|gb|ABO61734.1| mitochondrial glycine decarboxylase complex P-protein [Populus tremuloides]	KOG2040	E	Amino acid transport and metabolism				00260 (Glycine, serine and threonine metabolism)
lychee_6540		1000	1149	448	31.05	14.31	-1.12	Down	7.0044e-48	9.55617e-47		1000	111	73	38.47	16.79	-1.2	Down	1.45185e-08	2.45413e-07	gi|225433716|ref|XP_002268575.1| PREDICTED: signal peptide peptidase-like 2B [Vitis vinifera] gi|296089635|emb|CBI39454.3| unnamed protein product [Vitis vinifera]	KOG2442	R	General function prediction only		GO:0016021(integral to membrane)	GO:0004190(aspartic-type endopeptidase activity)
lychee_33213		5315	14927	5495	73.94	32.17	-1.2	Down	0	0		5315	1396	895	86.15	36.3	-1.25	Down	4.60958e-94	8.55369e-92	gi|255576667|ref|XP_002529223.1| methylenetetrahydrofolate reductase, putative [Ricinus communis] gi|223531341|gb|EEF33179.1| methylenetetrahydrofolate reductase, putative [Ricinus communis]	KOG0564	E	Amino acid transport and metabolism	GO:0035999(tetrahydrofolate interconversion),GO:0006555(methionine metabolic process),GO:0055114(oxidation-reduction process)	GO:0005829(cytosol)	GO:0004489(methylenetetrahydrofolate reductase (NADPH) activity)	00670 (One carbon pool by folate), 00680 (Methane metabolism), 00720 (Carbon fixation pathways in prokaryotes)
lychee_25986		3466	6566	1255	50.03	11.3	-2.15	Down	0	0		3466	579	194	55.24	12.17	-2.18	Down	2.36006e-88	4.01128e-86	gi|359493023|ref|XP_003634494.1| PREDICTED: probable LRR receptor-like serine/threonine-protein kinase At3g47570-like [Vitis vinifera]						GO:0016772(transferase activity, transferring phosphorus-containing groups)
lychee_15210		626	2953	551	130.03	28.66	-2.18	Down	1.98246e-312	1.31800e-310		626	277	70	159.83	27.02	-2.56	Down	6.36896e-53	6.28726e-51	gi|224123482|ref|XP_002330325.1| AP2/ERF domain-containing transcription factor [Populus trichocarpa] gi|222871360|gb|EEF08491.1| AP2/ERF domain-containing transcription factor [Populus trichocarpa]
lychee_43542		2284	6153	1945	71.49	26.71	-1.42	Down	0	0		2284	473	264	69.06	25.4	-1.44	Down	3.06028e-41	2.32748e-39	gi|388520009|gb|AFK48066.1| unknown [Lotus japonicus]	KOG3227	K	Transcription
lychee_8772		744	192170	52071	7058.16	2260.17	-1.64	Down	0	0		744	7786	5267	3715.02	1675.55	-1.15	Down	0	0
lychee_44583		1031	2429	886	63.62	27.43	-1.21	Down	6.99888e-113	1.82238e-111		1031	193	126	64.74	28.04	-1.21	Down	5.33402e-14	1.36703e-12	gi|255558378|ref|XP_002520216.1| IAA-amino acid hydrolase ILR1 precursor, putative [Ricinus communis] gi|223540708|gb|EEF42271.1| IAA-amino acid hydrolase ILR1 precursor, putative [Ricinus communis]				GO:0008152(metabolic process)		GO:0047980(hippurate hydrolase activity)
lychee_20159		5153	19526	7453	99.77	45.01	-1.15	Down	0	0		5153	1810	1282	115.29	53.67	-1.1	Down	6.1131e-100	1.21101e-97	gi|147862641|emb|CAN81488.1| hypothetical protein VITISV_033286 [Vitis vinifera]
lychee_8929		2231	2615	1081	31.11	15.21	-1.03	Down	3.73162e-94	8.31047e-93		2231	255	167	38.14	16.47	-1.21	Down	6.5967e-18	2.13593e-16	gi|224142976|ref|XP_002324803.1| predicted protein [Populus trichocarpa] gi|222866237|gb|EEF03368.1| predicted protein [Populus trichocarpa]	KOG0504	R	General function prediction only
lychee_56948		2848	5794	1453	53.84	15.96	-1.75	Down	0	0		2848	420	173	48.91	13.27	-1.88	Down	2.31484e-53	2.30064e-51	gi|255560211|ref|XP_002521123.1| 3-ketoacyl-CoA thiolase B, putative [Ricinus communis] gi|223539692|gb|EEF41274.1| 3-ketoacyl-CoA thiolase B, putative [Ricinus communis]	KOG1389	I	Lipid transport and metabolism	GO:0008152(metabolic process)		GO:0003988(acetyl-CoA C-acyltransferase activity)	00071 (Fatty acid metabolism), 00280 (Valine, leucine and isoleucine degradation), 00362 (Benzoate degradation), 00592 (alpha-Linolenic acid metabolism), 01040 (Biosynthesis of unsaturated fatty acids), 03320 (PPAR signaling pathway), 04146 (Peroxisome)
lychee_11843		2017	8368	3243	110.3	50.52	-1.13	Down	0	0		2017	686	487	113.93	53.34	-1.09	Down	7.90724e-39	5.63384e-37	gi|297737988|emb|CBI27189.3| unnamed protein product [Vitis vinifera]	KOG2635	U	Intracellular trafficking, secretion, and vesicular transport
lychee_28990		1729	3003	835	46.3	15.23	-1.6	Down	4.93398e-211	2.27631e-209		1729	237	127	46.34	16.41	-1.5	Down	9.95006e-23	4.01273e-21	gi|255577858|ref|XP_002529802.1| geranyl geranyl pyrophosphate synthase, putative [Ricinus communis] gi|223530713|gb|EEF32584.1| geranyl geranyl pyrophosphate synthase, putative [Ricinus communis]	KOG0776	H	Coenzyme transport and metabolism	GO:0008299(isoprenoid biosynthetic process),GO:0055114(oxidation-reduction process)		GO:0032440(2-alkenal reductase [NAD(P)] activity),GO:0016740(transferase activity)	00900 (Terpenoid backbone biosynthesis)
lychee_42970		2134	1703	475	21.2	7	-1.6	Down	4.86948e-120	1.33242e-118		2134	150	83	23.58	8.64	-1.45	Down	2.4662e-14	6.4646e-13	gi|297793143|ref|XP_002864456.1| hypothetical protein ARALYDRAFT_331952 [Arabidopsis lyrata subsp. lyrata] gi|297310291|gb|EFH40715.1| hypothetical protein ARALYDRAFT_331952 [Arabidopsis lyrata subsp. lyrata]	KOG1187	T	Signal transduction mechanisms	GO:0006468(protein phosphorylation)		GO:0005524(ATP binding),GO:0004674(protein serine/threonine kinase activity)
lychee_16723		2057	2139	739	27.64	11.29	-1.29	Down	1.22382e-109	3.10659e-108		2057	156	101	25.37	10.83	-1.23	Down	9.2709e-12	2.03453e-10	gi|255577167|ref|XP_002529467.1| ubiquitin-activating enzyme E1, putative [Ricinus communis] gi|223531083|gb|EEF32933.1| ubiquitin-activating enzyme E1, putative [Ricinus communis]	KOG2017	H	Coenzyme transport and metabolism	GO:0008152(metabolic process)		GO:0005524(ATP binding),GO:0016740(transferase activity)	04122 (Sulfur relay system)
lychee_43264		3210	13563	4265	111.67	41.5	-1.43	Down	0	0		3210	660	372	68.01	25.29	-1.43	Down	5.04288e-56	5.22446e-54	gi|118489548|gb|ABK96576.1| unknown [Populus trichocarpa x Populus deltoides]	KOG0143	QR	Secondary metabolites biosynthesis, transport and catabolism; General function prediction only			GO:0016706(oxidoreductase activity, acting on paired donors, with incorporation or reduction of molecular oxygen, 2-oxoglutarate as one donor, and incorporation of one atom each of oxygen into both donors)
lychee_57259		607	1930	719	87.76	38.64	-1.18	Down	1.30863e-86	2.72693e-85		607	175	121	104.5	48.37	-1.11	Down	1.2849e-11	2.78125e-10
lychee_6356		3622	4866	1195	35.47	10.3	-1.78	Down	0	0		3622	361	193	32.91	11.62	-1.5	Down	7.22442e-34	4.44518e-32	gi|118484121|gb|ABK93944.1| unknown [Populus trichocarpa]	KOG1432	R	General function prediction only		GO:0005576(extracellular region)	GO:0003993(acid phosphatase activity),GO:0004722(protein serine/threonine phosphatase activity)
lychee_55598		1006	4690	1552	125.96	49.27	-1.35	Down	1.03363e-255	5.72876e-254		1006	392	251	135.24	57.36	-1.24	Down	9.63362e-28	4.77108e-26	gi|147770779|emb|CAN60958.1| hypothetical protein VITISV_034688 [Vitis vinifera]	KOG2027	Z	Cytoskeleton
lychee_26399		1750	2429	415	37	7.47	-2.31	Down	1.0598e-275	6.30268e-274		1750	237	86	45.57	10.92	-2.06	Down	9.1487e-35	5.71311e-33	gi|157965847|gb|ABW06960.1| geranylgeranyl diphosphate synthase [Corylus avellana]	KOG0776	H	Coenzyme transport and metabolism	GO:0016114(terpenoid biosynthetic process),GO:0008654(phospholipid biosynthetic process)	GO:0009536(plastid)	GO:0004659(prenyltransferase activity)	00900 (Terpenoid backbone biosynthesis)
lychee_34216		1717	3346	687	51.95	12.62	-2.04	Down	0	0		1717	251	109	49.4	14.11	-1.81	Down	7.63814e-31	4.28189e-29	gi|225427364|ref|XP_002282850.1| PREDICTED: poly(U)-specific endoribonuclease-B [Vitis vinifera] gi|297742189|emb|CBI33976.3| unnamed protein product [Vitis vinifera]	KOG2849	R	General function prediction only
lychee_8842		2196	2539	659	30.7	9.42	-1.7	Down	1.79003e-194	7.58957e-193		2196	261	105	39.68	10.52	-1.92	Down	1.29331e-34	8.0592e-33	gi|356521737|ref|XP_003529508.1| PREDICTED: CAS1 domain-containing protein 1-like [Glycine max]	KOG1699	R	General function prediction only	GO:0009834(secondary cell wall biogenesis),GO:0050832(defense response to fungus),GO:0009737(response to abscisic acid stimulus)	GO:0005794(Golgi apparatus),GO:0005783(endoplasmic reticulum)
lychee_21842		897	1630	615	49.29	21.98	-1.17	Down	1.11457e-71	2.01034e-70		897	130	94	50.63	24.33	-1.06	Down	2.62744e-08	4.3522e-07	gi|225450009|ref|XP_002274472.1| PREDICTED: uncharacterized protein LOC100255131 [Vitis vinifera]
lychee_8840		2116	8614	2662	108.15	39.51	-1.45	Down	0	0		2116	843	448	133.17	46.66	-1.51	Down	2.26606e-77	3.42467e-75	gi|356525024|ref|XP_003531127.1| PREDICTED: putative phagocytic receptor 1b-like [Glycine max]	KOG1277	U	Intracellular trafficking, secretion, and vesicular transport
lychee_32859		1308	20037	4878	410.79	118.19	-1.8	Down	0	0		1308	2050	859	534.55	148.2	-1.85	Down	1.62754e-248	1.02619e-245	gi|255572515|ref|XP_002527192.1| Cucumber peeling cupredoxin, putative [Ricinus communis] gi|223533457|gb|EEF35205.1| Cucumber peeling cupredoxin, putative [Ricinus communis]
lychee_9178		2185	9669	2045	117.5	29.38	-2	Down	0	0		2185	837	339	128.05	34.17	-1.91	Down	2.33334e-106	5.0675e-104	gi|118487911|gb|ABK95777.1| unknown [Populus trichocarpa]	KOG1303	E	Amino acid transport and metabolism	GO:0010363(regulation of plant-type hypersensitive response),GO:0015802(basic amino acid transport),GO:0015696(ammonium transport),GO:0043090(amino acid import),GO:0006862(nucleotide transport),GO:0006612(protein targeting to membrane),GO:0006944(cellular membrane fusion),GO:0043069(negative regulation of programmed cell death),GO:0006888(ER to Golgi vesicle-mediated transport),GO:0043269(regulat…	GO:0005886(plasma membrane)	GO:0015171(amino acid transmembrane transporter activity)
lychee_50268		1404	10061	3810	191.83	85.85	-1.16	Down	0	0		1404	865	579	209.49	92.75	-1.18	Down	1.69906e-54	1.72071e-52	gi|225438432|ref|XP_002276608.1| PREDICTED: MLO9 protein [Vitis vinifera] gi|296082569|emb|CBI21574.3| unnamed protein product [Vitis vinifera]				GO:0006952(defense response),GO:0008219(cell death),GO:0009607(response to biotic stimulus)	GO:0016021(integral to membrane),GO:0005739(mitochondrion),GO:0005886(plasma membrane)	GO:0005516(calmodulin binding)
lychee_6191		5088	10597	4346	54.84	26.58	-1.04	Down	0	0		5088	1000	757	64.56	32.09	-1.01	Down	1.77217e-48	1.59137e-46	gi|255545090|ref|XP_002513606.1| multidrug resistance-associated protein 1, 3 (mrp1, 3), abc-transoprter, putative [Ricinus communis] gi|223547514|gb|EEF49009.1| multidrug resistance-associated protein 1, 3 (mrp1, 3), abc-transoprter, putative [Ricinus communis]	KOG0054	Q	Secondary metabolites biosynthesis, transport and catabolism	GO:0055085(transmembrane transport),GO:0055114(oxidation-reduction process),GO:0006200(ATP catabolic process)	GO:0016021(integral to membrane)	GO:0042626(ATPase activity, coupled to transmembrane movement of substances),GO:0005524(ATP binding),GO:0032440(2-alkenal reductase [NAD(P)] activity)
lychee_1787		6341	21961	7462	91.09	36.58	-1.32	Down	0	0		6341	1406	965	72.61	32.74	-1.15	Down	3.0769e-83	5.01176e-81	gi|255558856|ref|XP_002520451.1| tubulin beta chain, putative [Ricinus communis] gi|223540293|gb|EEF41864.1| tubulin beta chain, putative [Ricinus communis]	KOG1375	Z	Cytoskeleton	GO:0051258(protein polymerization),GO:0006184(GTP catabolic process),GO:0007018(microtubule-based movement)	GO:0005874(microtubule),GO:0005737(cytoplasm)	GO:0003924(GTPase activity),GO:0005198(structural molecule activity),GO:0005525(GTP binding)	04145 (Phagosome), 04540 (Gap junction), 05130 (Pathogenic Escherichia coli infection)
lychee_36800		1612	1611	632	26.69	12.38	-1.11	Down	1.31465e-65	2.21709e-64		1612	144	95	30.16	13.14	-1.2	Down	1.23606e-10	2.50277e-09	gi|225447482|ref|XP_002264683.1| PREDICTED: uncharacterized protein LOC100249313 isoform 1 [Vitis vinifera] gi|359485781|ref|XP_003633334.1| PREDICTED: uncharacterized protein LOC100249313 isoform 2 [Vitis vinifera]	KOG2974	S	Function unknown
lychee_47637		2506	19024	3968	201.19	49.59	-2.02	Down	0	0		2506	1858	697	246.61	60.94	-2.02	Down	3.65814e-252	2.35721e-249	gi|357460743|ref|XP_003600653.1| Glutamate decarboxylase [Medicago truncatula] gi|355489701|gb|AES70904.1| Glutamate decarboxylase [Medicago truncatula]	KOG1383	E	Amino acid transport and metabolism	GO:0006536(glutamate metabolic process)		GO:0030170(pyridoxal phosphate binding),GO:0005516(calmodulin binding),GO:0004351(glutamate decarboxylase activity)	00250 (Alanine, aspartate and glutamate metabolism), 00410 (beta-Alanine metabolism), 00430 (Taurine and hypotaurine metabolism), 00650 (Butanoate metabolism), 04727 (GABAergic synapse), 04940 (Type I diabetes mellitus)
lychee_17543		650	2602	752	110.1	37.64	-1.55	Down	4.34714e-174	1.65203e-172		650	156	81	86.72	30.06	-1.53	Down	3.95102e-16	1.16247e-14	gi|255543156|ref|XP_002512641.1| conserved hypothetical protein [Ricinus communis] gi|223548602|gb|EEF50093.1| conserved hypothetical protein [Ricinus communis]
lychee_23776		1549	1207	436	20.81	8.89	-1.23	Down	5.17344e-58	7.9979e-57		1549	129	86	28.17	12.41	-1.18	Down	1.64439e-09	3.01042e-08	gi|224108009|ref|XP_002314686.1| predicted protein [Populus trichocarpa] gi|222863726|gb|EEF00857.1| predicted protein [Populus trichocarpa]
lychee_47731		1293	1121	413	23.26	10.14	-1.2	Down	4.11524e-52	5.93044e-51		1293	90	46	23.98	8.08	-1.57	Down	4.13544e-10	7.9794e-09	gi|255580961|ref|XP_002531299.1| calcium ion binding protein, putative [Ricinus communis] gi|223529132|gb|EEF31112.1| calcium ion binding protein, putative [Ricinus communis]
lychee_36809		1220	954	362	21.02	9.42	-1.16	Down	3.23818e-42	4.03143e-41		1220	80	59	22.44	10.96	-1.03	Down	1.93804e-05	0.000228427	gi|255545546|ref|XP_002513833.1| Mitogen-activated protein kinase kinase kinase, putative [Ricinus communis] gi|223546919|gb|EEF48416.1| Mitogen-activated protein kinase kinase kinase, putative [Ricinus communis]	KOG0198	T	Signal transduction mechanisms			GO:0016740(transferase activity)
lychee_5393		770	4515	1591	159.99	66.63	-1.26	Down	1.58925e-221	7.66998e-220		770	390	260	179.46	79.61	-1.17	Down	1.06007e-25	4.80745e-24	gi|327344121|gb|AEA50965.1| putative PDF1-interacting protein 3, partial [Gossypium barbadense]
lychee_32623		2159	4407	916	54.21	13.33	-2.02	Down	0	0		2159	399	152	61.75	15.5	-1.99	Down	7.6624e-55	7.77349e-53	gi|225435393|ref|XP_002285367.1| PREDICTED: phospholipase A1-Igamma3, chloroplastic [Vitis vinifera]	KOG4569	I	Lipid transport and metabolism	GO:0006629(lipid metabolic process)	GO:0009507(chloroplast)	GO:0004806(triglyceride lipase activity),GO:0047714(galactolipase activity),GO:0008970(phosphatidylcholine 1-acylhydrolase activity)
lychee_31722		2161	2621	581	32.21	8.45	-1.93	Down	8.58096e-238	4.42932e-236		2161	250	104	38.65	10.6	-1.87	Down	3.92872e-32	2.29683e-30	gi|225455274|ref|XP_002273720.1| PREDICTED: small G protein signaling modulator 2-like isoform 2 [Vitis vinifera]	KOG2197	T	Signal transduction mechanisms	GO:0032313(regulation of Rab GTPase activity)
lychee_48806		1565	5018	1935	85.64	39.03	-1.13	Down	1.53718e-207	6.97116e-206		1565	520	333	112.36	47.52	-1.24	Down	3.04338e-36	1.97628e-34	gi|255543531|ref|XP_002512828.1| ubiquinol-cytochrome C reductase iron-sulfur subunit, putative [Ricinus communis] gi|223547839|gb|EEF49331.1| ubiquinol-cytochrome C reductase iron-sulfur subunit, putative [Ricinus communis]	KOG1671	C	Energy production and conversion	GO:0022900(electron transport chain)	GO:0005743(mitochondrial inner membrane),GO:0070469(respiratory chain),GO:0016021(integral to membrane)	GO:0046872(metal ion binding),GO:0008121(ubiquinol-cytochrome-c reductase activity),GO:0051537(2 iron, 2 sulfur cluster binding)	00190 (Oxidative phosphorylation), 00910 (Nitrogen metabolism), 02020 (Two-component system), 04260 (Cardiac muscle contraction), 05010 (Alzheimer's disease), 05012 (Parkinson's disease), 05016 (Huntington's disease)
lychee_9058		624	10263	3248	453.29	169.54	-1.42	Down	0	0		624	700	396	405.52	153.82	-1.4	Down	5.54002e-59	6.18773e-57	gi|147815609|emb|CAN65977.1| hypothetical protein VITISV_036160 [Vitis vinifera]				GO:0009651(response to salt stress),GO:0030244(cellulose biosynthetic process),GO:0046686(response to cadmium ion)	GO:0000138(Golgi trans cisterna),GO:0022626(cytosolic ribosome),GO:0005886(plasma membrane)	GO:0016866(intramolecular transferase activity)
lychee_44448		2012	9506	2816	125.61	43.99	-1.51	Down	0	0		2012	957	487	159.26	53.45	-1.58	Down	6.45986e-93	1.18004e-90	gi|147805270|emb|CAN60132.1| hypothetical protein VITISV_000884 [Vitis vinifera]
lychee_10156		2928	3244	873	29.31	9.32	-1.65	Down	2.37638e-237	1.22126e-235		2928	308	151	34.85	11.25	-1.63	Down	1.36068e-32	8.035e-31	gi|225442092|ref|XP_002272769.1| PREDICTED: subtilisin-like protease isoform 1 [Vitis vinifera]				GO:0043086(negative regulation of catalytic activity),GO:0006508(proteolysis)		GO:0042802(identical protein binding),GO:0004252(serine-type endopeptidase activity)
lychee_53269		1217	1925	295	42.49	7.7	-2.46	Down	2.08868e-236	1.06779e-234		1217	195	51	54.85	9.5	-2.53	Down	6.10944e-37	4.0434e-35	gi|346577496|gb|AEO36980.1| chalcone isomerase [Dimocarpus longan]				GO:0009813(flavonoid biosynthetic process)		GO:0045430(chalcone isomerase activity)	00941 (Flavonoid biosynthesis)
lychee_16780		2553	3138	1231	32.57	15.11	-1.11	Down	4.77468e-126	1.36375e-124		2553	309	203	40.24	17.41	-1.21	Down	3.01514e-21	1.14435e-19	gi|255570484|ref|XP_002526200.1| transcription factor hy5, putative [Ricinus communis] gi|223534478|gb|EEF36179.1| transcription factor hy5, putative [Ricinus communis]
lychee_19081		3760	3509	1322	24.63	10.97	-1.17	Down	1.39895e-152	4.71445e-151		3760	251	150	22.04	8.71	-1.34	Down	1.71001e-20	6.25526e-19	gi|356564762|ref|XP_003550617.1| PREDICTED: DUF246 domain-containing protein At1g04910-like [Glycine max]
lychee_42968		1137	4834	781	114.45	21.87	-2.39	Down	0	0		1137	462	101	139.88	20.25	-2.79	Down	5.56082e-95	1.04511e-92	gi|224104907|ref|XP_002313615.1| predicted protein [Populus trichocarpa] gi|222850023|gb|EEE87570.1| predicted protein [Populus trichocarpa]
lychee_36243		1902	4190	1239	58.63	20.5	-1.52	Down	1.64917e-270	9.66073e-269		1902	276	131	48.74	15.32	-1.67	Down	1.52323e-30	8.44226e-29	gi|255559605|ref|XP_002520822.1| amino acid transporter, putative [Ricinus communis] gi|223539953|gb|EEF41531.1| amino acid transporter, putative [Ricinus communis]	KOG1305	E	Amino acid transport and metabolism		GO:0016021(integral to membrane)
lychee_33695		1401	1242	210	23.74	4.75	-2.32	Down	5.36078e-143	1.72528e-141		1401	129	44	31.29	7.06	-2.15	Down	1.11181e-20	4.10284e-19	gi|255575353|ref|XP_002528579.1| peroxiredoxin, putative [Ricinus communis] gi|223531975|gb|EEF33787.1| peroxiredoxin, putative [Ricinus communis]	KOG0541	O	Posttranslational modification, protein turnover, chaperones	GO:0055114(oxidation-reduction process)		GO:0051920(peroxiredoxin activity),GO:0004601(peroxidase activity)
lychee_54908		3585	16103	1949	118.59	16.97	-2.8	Down	0	0		3585	1236	262	113.82	15.86	-2.84	Down	2.77804e-255	1.80999e-252	gi|224061057|ref|XP_002300337.1| predicted protein [Populus trichocarpa] gi|222847595|gb|EEE85142.1| predicted protein [Populus trichocarpa]	KOG1134	R	General function prediction only		GO:0005576(extracellular region),GO:0005774(vacuolar membrane),GO:0009506(plasmodesma),GO:0009941(chloroplast envelope),GO:0005886(plasma membrane)
lychee_34060		840	710	187	23.01	7.15	-1.69	Down	9.54136e-55	1.42074e-53		840	63	33	26.34	9.18	-1.52	Down	2.753e-07	4.08478e-06	gi|224128770|ref|XP_002328962.1| predicted protein [Populus trichocarpa] gi|118482664|gb|ABK93251.1| unknown [Populus trichocarpa] gi|222839196|gb|EEE77547.1| predicted protein [Populus trichocarpa]
lychee_7079		899	849	172	25.61	6.13	-2.06	Down	4.74778e-85	9.74791e-84		899	65	15	25.25	3.87	-2.71	Down	2.77272e-14	7.23895e-13	gi|359494295|ref|XP_003634756.1| PREDICTED: LOW QUALITY PROTEIN: cytochrome P450 71D10-like [Vitis vinifera]	KOG0156	Q	Secondary metabolites biosynthesis, transport and catabolism			GO:0046872(metal ion binding),GO:0016491(oxidoreductase activity)
lychee_4604		1213	5591	98	123.85	2.57	-5.59	Down	0	0		1213	577	16	162.96	2.99	-5.77	Down	1.74335e-205	8.59047e-203	gi|116831328|gb|ABK28617.1| unknown [Arabidopsis thaliana]	KOG0223	G	Carbohydrate transport and metabolism
lychee_8794		1589	3595	1249	60.42	24.81	-1.28	Down	3.33648e-181	1.31482e-179		1589	356	217	75.69	30.48	-1.31	Down	1.64906e-27	8.07835e-26	gi|255545868|ref|XP_002513994.1| purine transporter, putative [Ricinus communis] gi|223547080|gb|EEF48577.1| purine transporter, putative [Ricinus communis]					GO:0016021(integral to membrane)
lychee_56831		1675	1765	743	28.12	13.98	-1.01	Down	1.43366e-61	2.30321e-60		1675	167	119	33.61	15.81	-1.09	Down	1.48044e-10	2.97578e-09	gi|254028670|gb|ACT53268.1| transport inhibitor response 1 [Nicotiana tabacum]	KOG1947	R	General function prediction only	GO:0010311(lateral root formation),GO:0048443(stamen development),GO:0002237(response to molecule of bacterial origin),GO:0010152(pollen maturation),GO:0009734(auxin mediated signaling pathway),GO:0016036(cellular response to phosphate starvation)	GO:0019005(SCF ubiquitin ligase complex)	GO:0000822(inositol hexakisphosphate binding),GO:0010011(auxin binding)	04075 (Plant hormone signal transduction)
lychee_41016		1217	12973	2925	286.38	76.33	-1.91	Down	0	0		1217	1248	481	351.23	89.63	-1.97	Down	1.13119e-165	4.33533e-163	gi|224130442|ref|XP_002320838.1| predicted protein [Populus trichocarpa] gi|222861611|gb|EEE99153.1| predicted protein [Populus trichocarpa]	KOG4701	M	Cell wall/membrane/envelope biogenesis
lychee_48733		628	1991	265	87.38	13.77	-2.67	Down	4.85294e-267	2.7981e-265		628	168	31	96.59	11.92	-3.02	Down	8.4975e-39	6.03971e-37	gi|255584521|ref|XP_002532988.1| conserved hypothetical protein [Ricinus communis] gi|223527234|gb|EEF29396.1| conserved hypothetical protein [Ricinus communis]				GO:0006468(protein phosphorylation),GO:0007169(transmembrane receptor protein tyrosine kinase signaling pathway)	GO:0005886(plasma membrane)	GO:0004713(protein tyrosine kinase activity),GO:0005524(ATP binding),GO:0004674(protein serine/threonine kinase activity)
lychee_9450		1464	3723	1507	68.01	32.54	-1.06	Down	1.37693e-139	4.32462e-138		1464	352	264	81.52	40.42	-1.01	Down	1.65309e-18	5.47339e-17	gi|255586687|ref|XP_002533970.1| protein with unknown function [Ricinus communis] gi|223526053|gb|EEF28417.1| protein with unknown function [Ricinus communis]	KOG2027	Z	Cytoskeleton	GO:0048573(photoperiodism, flowering)	GO:0009507(chloroplast)
lychee_49452		1319	1792	590	36.44	14.19	-1.36	Down	1.04322e-99	2.43036e-98		1319	152	83	39.29	14.19	-1.47	Down	9.1584e-15	2.47024e-13	gi|113205214|gb|ABI34301.1| Adenosine 3'-phospho 5'-phosphosulfate transporter 1 , related [Solanum demissum]	KOG1581	G	Carbohydrate transport and metabolism
lychee_18972		11731	13429	4197	30.04	11.1	-1.44	Down	0	0		11731	1311	731	36.41	13.32	-1.45	Down	3.14438e-111	7.25906e-109	gi|359494312|ref|XP_002268896.2| PREDICTED: E3 ubiquitin-protein ligase UPL1-like [Vitis vinifera]	KOG0939	KO	Transcription; Posttranslational modification, protein turnover, chaperones				04120 (Ubiquitin mediated proteolysis)
lychee_50604		1952	3780	1391	51.51	22.41	-1.2	Down	9.62828e-172	3.61218e-170		1952	301	220	51.7	24.99	-1.05	Down	6.12856e-17	1.88644e-15	gi|255573188|ref|XP_002527523.1| Heat shock factor protein, putative [Ricinus communis] gi|223533073|gb|EEF34832.1| Heat shock factor protein, putative [Ricinus communis]	KOG0627	K	Transcription			GO:0003677(DNA binding)
lychee_15967		1327	1444	408	29.19	9.74	-1.58	Down	2.18384e-100	5.12634e-99		1327	126	71	32.35	12.06	-1.42	Down	5.5363e-12	1.23343e-10	gi|22328740|ref|NP_193438.2| ureidoglycine aminohydrolase [Arabidopsis thaliana] gi|26451095|dbj|BAC42652.1| unknown protein [Arabidopsis thaliana] gi|296248910|gb|ADH04164.1| ureidoglycine aminohydrolase [Arabidopsis thaliana] gi|332658443|gb|AEE83843.1| ureidoglycine aminohydrolase [Arabidopsis thaliana]							00230 (Purine metabolism)
lychee_54228		997	825	222	22.36	7.11	-1.65	Down	9.66002e-62	1.55617e-60		997	69	35	23.99	8.08	-1.57	Down	3.82558e-08	6.25905e-07	gi|224087510|ref|XP_002308182.1| predicted protein [Populus trichocarpa] gi|222854158|gb|EEE91705.1| predicted protein [Populus trichocarpa]	KOG2536	C	Energy production and conversion				05168 (Herpes simplex infection)
lychee_16713		797	7326	2889	250.45	116.73	-1.1	Down	2.06198e-288	1.28219e-286		797	590	400	261.18	118.04	-1.15	Down	7.82474e-37	5.15536e-35	gi|388493528|gb|AFK34830.1| unknown [Medicago truncatula]	KOG3204	J	Translation, ribosomal structure and biogenesis				03010 (Ribosome)
lychee_38470		2323	5295	1414	60.47	19.1	-1.66	Down	0	0		2323	518	238	74.37	22.59	-1.72	Down	5.20838e-58	5.66621e-56	gi|224124236|ref|XP_002330139.1| predicted protein [Populus trichocarpa] gi|118482010|gb|ABK92936.1| unknown [Populus trichocarpa] gi|222871273|gb|EEF08404.1| predicted protein [Populus trichocarpa]				GO:0009750(response to fructose stimulus),GO:0006833(water transport),GO:0010215(cellulose microfibril organization),GO:0030243(cellulose metabolic process),GO:0009825(multidimensional cell growth),GO:0006816(calcium ion transport),GO:0009651(response to salt stress),GO:0007389(pattern specification process),GO:0043481(anthocyanin accumulation in tissues in response to UV light),GO:0048767(root h…	GO:0046658(anchored to plasma membrane),GO:0009505(plant-type cell wall),GO:0009897(external side of plasma membrane),GO:0009930(longitudinal side of cell surface),GO:0005750(mitochondrial respiratory chain complex III)	GO:0009055(electron carrier activity),GO:0008121(ubiquinol-cytochrome-c reductase activity)
lychee_50941		1451	5007	1944	92.31	42.37	-1.12	Down	3.08764e-204	1.37058e-202		1451	463	337	108.47	52.22	-1.05	Down	2.02906e-25	9.11026e-24	gi|225456743|ref|XP_002275632.1| PREDICTED: protein SET [Vitis vinifera] gi|297733991|emb|CBI15238.3| unnamed protein product [Vitis vinifera]	KOG1508	L	Replication, recombination and repair	GO:0010311(lateral root formation),GO:0030154(cell differentiation),GO:0006334(nucleosome assembly),GO:0008283(cell proliferation)	GO:0005737(cytoplasm),GO:0005634(nucleus)	GO:0042393(histone binding),GO:0003677(DNA binding),GO:0003682(chromatin binding)
lychee_50760		1732	7707	262	118.61	4.76	-4.64	Down	0	0		1732	800	44	155.67	5.65	-4.78	Down	1.96808e-258	1.31141e-255	gi|225430555|ref|XP_002285593.1| PREDICTED: aspartic proteinase nepenthesin-2 [Vitis vinifera]	KOG1339	O	Posttranslational modification, protein turnover, chaperones
lychee_32415		1605	4863	356	80.89	7.01	-3.53	Down	0	0		1605	350	38	73.81	5.4	-3.77	Down	4.89184e-97	9.40484e-95	gi|192764525|gb|ACF05806.1| PAE [Litchi chinensis]	KOG4287	M	Cell wall/membrane/envelope biogenesis
lychee_26733		1683	1998	21	31.66	0.39	-6.34	Down	0	0		1683	196	5	39.29	0.66	-5.9	Down	2.42176e-71	3.31019e-69	gi|255555757|ref|XP_002518914.1| DNA binding protein, putative [Ricinus communis] gi|223541901|gb|EEF43447.1| DNA binding protein, putative [Ricinus communis]
lychee_45004		5022	7058	2621	37.01	16.24	-1.19	Down	1.91383e-313	1.28109e-311		5022	579	362	37.88	15.59	-1.28	Down	7.35548e-42	5.67514e-40	gi|147834823|emb|CAN75012.1| hypothetical protein VITISV_034238 [Vitis vinifera]	KOG2004	O	Posttranslational modification, protein turnover, chaperones	GO:0040007(growth),GO:0006508(proteolysis),GO:0016560(protein import into peroxisome matrix, docking),GO:0048527(lateral root development)	GO:0005782(peroxisomal matrix)	GO:0004176(ATP-dependent peptidase activity),GO:0005524(ATP binding),GO:0004252(serine-type endopeptidase activity)	04112 (Cell cycle - Caulobacter)
lychee_21517		2937	6169	2429	55.56	25.86	-1.1	Down	5.60478e-244	2.98504e-242		2937	620	421	69.94	31.26	-1.16	Down	1.67654e-38	1.17877e-36	gi|356562495|ref|XP_003549506.1| PREDICTED: probable alpha,alpha-trehalose-phosphate synthase [UDP-forming] 11-like [Glycine max]	KOG1050	G	Carbohydrate transport and metabolism
lychee_6970		1027	1082	343	28.45	10.66	-1.42	Down	1.53555e-64	2.56309e-63		1027	88	64	29.64	14.52	-1.03	Down	5.34554e-06	6.79644e-05	gi|359481534|ref|XP_002274013.2| PREDICTED: uncharacterized protein LOC100241364 [Vitis vinifera]					GO:0044444(cytoplasmic part),GO:0043231(intracellular membrane-bounded organelle)
lychee_9227		1760	1836	633	27.8	11.33	-1.29	Down	1.05133e-94	2.3476e-93		1760	121	74	23.14	9.34	-1.31	Down	2.6425e-10	5.19621e-09	gi|18400381|ref|NP_566487.1| Nucleotide/sugar transporter family protein [Arabidopsis thaliana] gi|75165421|sp|Q94EI9.1|PT314_ARATH RecName: Full=Probable sugar phosphate/phosphate translocator At3g14410 gi|15294190|gb|AAK95272.1|AF410286_1 AT3g14410/MLN21_19 [Arabidopsis thaliana] gi|20147279|gb|AAM10353.1| AT3g14410/MLN21_19 [Arabidopsis thaliana] gi|332641993|gb|AEE75514.1| Nucleotide/sugar tr…	KOG1441	EG	Amino acid transport and metabolism; Carbohydrate transport and metabolism	GO:0006863(purine nucleobase transport)	GO:0022626(cytosolic ribosome),GO:0005886(plasma membrane)	GO:0008514(organic anion transmembrane transporter activity)
lychee_22318		844	1411	283	45.46	10.81	-2.07	Down	2.11486e-141	6.72877e-140		844	57	28	23.75	7.75	-1.62	Down	3.33244e-07	4.87666e-06	gi|357512323|ref|XP_003626450.1| GDP-mannose 3 5-epimerase [Medicago truncatula] gi|355501465|gb|AES82668.1| GDP-mannose 3 5-epimerase [Medicago truncatula]	KOG1429	MG	Cell wall/membrane/envelope biogenesis; Carbohydrate transport and metabolism	GO:0044237(cellular metabolic process)		GO:0003824(catalytic activity),GO:0050662(coenzyme binding),GO:0000166(nucleotide binding)
lychee_49364		2139	5817	1932	72.24	28.35	-1.35	Down	8.66442e-315	5.81975e-313		2139	546	331	85.45	34.09	-1.33	Down	1.17291e-41	8.99044e-40	gi|225457618|ref|XP_002274236.1| PREDICTED: dolichyl-diphosphooligosaccharide--protein glycosyltransferase subunit 1 [Vitis vinifera] gi|297745585|emb|CBI40750.3| unnamed protein product [Vitis vinifera]	KOG2291	O	Posttranslational modification, protein turnover, chaperones	GO:0009086(methionine biosynthetic process),GO:0030244(cellulose biosynthetic process),GO:0006499(N-terminal protein myristoylation),GO:0006486(protein glycosylation),GO:0000394(RNA splicing, via endonucleolytic cleavage and ligation)	GO:0016021(integral to membrane),GO:0009507(chloroplast),GO:0005783(endoplasmic reticulum),GO:0005794(Golgi apparatus)	GO:0004579(dolichyl-diphosphooligosaccharide-protein glycotransferase activity)	00510 (N-Glycan biosynthesis), 00513 (Various types of N-glycan biosynthesis), 04141 (Protein processing in endoplasmic reticulum)
lychee_20470		1901	1858	522	26.02	8.64	-1.59	Down	1.39339e-129	4.07102e-128		1901	161	80	28.41	9.31	-1.61	Down	1.61246e-17	5.10538e-16	gi|28268680|dbj|BAC56865.1| respiratory burst oxidase homolog [Nicotiana benthamiana]	KOG0039	QP	Secondary metabolites biosynthesis, transport and catabolism; Inorganic ion transport and metabolism
lychee_12720		2628	2754	647	27.76	7.71	-1.85	Down	1.88501e-235	9.59488e-234		2628	260	97	32.91	8.08	-2.03	Down	4.83968e-37	3.22122e-35	gi|224993582|gb|ACN76470.1| CBL-interacting protein kinase 19 [Populus euphratica]	KOG0583	T	Signal transduction mechanisms
lychee_7632		2781	5824	1509	55.43	16.98	-1.71	Down	0	0		2781	454	220	54.19	17.36	-1.64	Down	6.45846e-48	5.72937e-46	gi|224055575|ref|XP_002298547.1| predicted protein [Populus trichocarpa] gi|222845805|gb|EEE83352.1| predicted protein [Populus trichocarpa]	KOG1594	G	Carbohydrate transport and metabolism
lychee_55131		892	1211	463	36.83	16.64	-1.15	Down	2.3314e-52	3.37886e-51		892	135	89	53.28	23.18	-1.2	Down	4.52224e-10	8.69997e-09	gi|255584655|ref|XP_002533050.1| conserved hypothetical protein [Ricinus communis] gi|223527148|gb|EEF29320.1| conserved hypothetical protein [Ricinus communis]
lychee_16756		727	855	277	32.17	12.32	-1.38	Down	1.02525e-49	1.43174e-48		727	78	34	38.17	11.1	-1.78	Down	1.38006e-10	2.77994e-09	gi|356504490|ref|XP_003521029.1| PREDICTED: ribose-phosphate pyrophosphokinase 5, chloroplastic-like [Glycine max]	KOG1448	EF	Amino acid transport and metabolism; Nucleotide transport and metabolism	GO:0009156(ribonucleoside monophosphate biosynthetic process),GO:0006783(heme biosynthetic process),GO:0009165(nucleotide biosynthetic process),GO:0009116(nucleoside metabolic process),GO:0006486(protein glycosylation),GO:0016310(phosphorylation)	GO:0009507(chloroplast)	GO:0005524(ATP binding),GO:0000287(magnesium ion binding),GO:0016301(kinase activity),GO:0004749(ribose phosphate diphosphokinase activity)
lychee_18372		1764	4075	1475	61.56	26.35	-1.22	Down	9.84444e-191	4.08823e-189		1764	362	221	69.12	27.9	-1.31	Down	7.1021e-28	3.53826e-26	gi|225461162|ref|XP_002282842.1| PREDICTED: dihydroflavonol-4-reductase-like [Vitis vinifera]	KOG1502	V	Defense mechanisms	GO:0044237(cellular metabolic process),GO:0055114(oxidation-reduction process)		GO:0050662(coenzyme binding),GO:0000166(nucleotide binding),GO:0045552(dihydrokaempferol 4-reductase activity)
lychee_25119		1648	1503	422	24.34	8.08	-1.59	Down	2.88764e-105	7.05229e-104		1648	123	69	25.18	9.33	-1.43	Down	8.37636e-12	1.84513e-10	gi|224063449|ref|XP_002301150.1| predicted protein [Populus trichocarpa] gi|222842876|gb|EEE80423.1| predicted protein [Populus trichocarpa]	KOG0167	S	Function unknown		GO:0005737(cytoplasm)
lychee_18378		1145	1456	496	34.24	13.78	-1.31	Down	5.26622e-77	1.0026e-75		1145	135	88	40.5	17.49	-1.21	Down	2.93794e-10	5.74825e-09	gi|356534684|ref|XP_003535882.1| PREDICTED: tyramine N-feruloyltransferase 4/11-like [Glycine max]	KOG3216	E	Amino acid transport and metabolism	GO:0008152(metabolic process)	GO:0009507(chloroplast)	GO:0008080(N-acetyltransferase activity)
lychee_3755		437	652	238	42.08	18.15	-1.21	Down	1.59573e-31	1.63614e-30		437	59	32	51.13	18.73	-1.45	Down	1.22469e-06	1.69092e-05	gi|224087845|ref|XP_002308247.1| predicted protein [Populus trichocarpa] gi|222854223|gb|EEE91770.1| predicted protein [Populus trichocarpa]	KOG0167	S	Function unknown	GO:0010200(response to chitin)
lychee_6727		873	1184	431	36.82	15.86	-1.22	Down	3.69758e-56	5.59388e-55		873	103	68	41.3	18.13	-1.19	Down	5.34916e-08	8.61005e-07	gi|147835342|emb|CAN61122.1| hypothetical protein VITISV_038682 [Vitis vinifera]	KOG2262	T	Signal transduction mechanisms	GO:0055085(transmembrane transport)
lychee_37942		1334	1400	182	28.13	4.33	-2.7	Down	6.46468e-191	2.69039e-189		1334	119	27	30.48	4.56	-2.74	Down	3.5887e-25	1.59299e-23	gi|224054678|ref|XP_002298348.1| predicted protein [Populus trichocarpa] gi|118486575|gb|ABK95126.1| unknown [Populus trichocarpa] gi|222845606|gb|EEE83153.1| predicted protein [Populus trichocarpa]	KOG3109	R	General function prediction only
lychee_7007		3181	8166	1932	67.86	18.98	-1.84	Down	0	0		3181	786	364	81.83	24.91	-1.72	Down	2.918e-86	4.90274e-84	gi|224143492|ref|XP_002324974.1| predicted protein [Populus trichocarpa] gi|222866408|gb|EEF03539.1| predicted protein [Populus trichocarpa]
lychee_14977		444	3696	721	234.51	54.13	-2.12	Down	0	0		444	305	119	259.5	68.36	-1.92	Down	2.2035e-41	1.68022e-39	gi|224123482|ref|XP_002330325.1| AP2/ERF domain-containing transcription factor [Populus trichocarpa] gi|222871360|gb|EEF08491.1| AP2/ERF domain-containing transcription factor [Populus trichocarpa]
lychee_28162		12113	13168	5088	28.52	13.02	-1.13	Down	0	0		12113	1336	896	35.92	15.83	-1.18	Down	7.47404e-83	1.20402e-80	gi|359492508|ref|XP_002283711.2| PREDICTED: E3 ubiquitin-protein ligase UPL2-like [Vitis vinifera]	KOG0939	KO	Transcription; Posttranslational modification, protein turnover, chaperones				04120 (Ubiquitin mediated proteolysis)
lychee_16447		2739	4715	1604	45.57	18.32	-1.31	Down	1.17451e-245	6.28956e-244		2739	225	156	27.33	12.48	-1.13	Down	1.94311e-14	5.12322e-13	gi|116739148|gb|ABF22680.3| alpha-L-arabinofuranosidase [Prunus persica]
lychee_38208		3175	5228	1817	43.53	17.89	-1.28	Down	1.9988e-262	1.13902e-260		3175	488	343	50.84	23.51	-1.11	Down	1.11302e-28	5.78594e-27	gi|225441389|ref|XP_002278165.1| PREDICTED: multiple C2 and transmembrane domain-containing protein 2 [Vitis vinifera]
lychee_46933		1514	1280	256	22.6	5.34	-2.08	Down	9.18212e-129	2.65887e-127		1514	98	36	21.94	5.32	-2.04	Down	3.93042e-15	1.08254e-13	gi|224140795|ref|XP_002323764.1| predicted protein [Populus trichocarpa] gi|222866766|gb|EEF03897.1| predicted protein [Populus trichocarpa]	KOG1546	DO	Cell cycle control, cell division, chromosome partitioning; Posttranslational modification, protein turnover, chaperones
lychee_49125		2660	10968	4044	109.2	47.59	-1.2	Down	0	0		2660	970	678	121.12	55.81	-1.12	Down	6.32526e-56	6.52994e-54	gi|357485331|ref|XP_003612953.1| Oligopeptidase A [Medicago truncatula] gi|355514288|gb|AES95911.1| Oligopeptidase A [Medicago truncatula]	KOG2089	O	Posttranslational modification, protein turnover, chaperones	GO:0019243(methylglyoxal catabolic process to D-lactate),GO:0006508(proteolysis)	GO:0009570(chloroplast stroma),GO:0005829(cytosol),GO:0005739(mitochondrion)	GO:0046872(metal ion binding),GO:0004222(metalloendopeptidase activity)
lychee_41858		1705	3444	994	53.86	18.37	-1.55	Down	3.3984e-230	1.70175e-228		1705	364	169	72.1	22.17	-1.7	Down	8.62988e-41	6.50436e-39	gi|359492108|ref|XP_002281848.2| PREDICTED: probable galacturonosyltransferase-like 1-like [Vitis vinifera]				GO:0009867(jasmonic acid mediated signaling pathway),GO:0010363(regulation of plant-type hypersensitive response),GO:0032504(multicellular organism reproduction),GO:0006612(protein targeting to membrane),GO:0010051(xylem and phloem pattern formation),GO:0006569(tryptophan catabolic process),GO:0010417(glucuronoxylan biosynthetic process),GO:0009684(indoleacetic acid biosynthetic process),GO:00193…	GO:0005783(endoplasmic reticulum)	GO:0047262(polygalacturonate 4-alpha-galacturonosyltransferase activity)
lychee_41945		897	972	170	29.4	6.1	-2.27	Down	1.6427e-109	4.16448e-108		897	64	26	24.92	6.92	-1.85	Down	1.56331e-09	2.86557e-08	gi|224059168|ref|XP_002299749.1| predicted protein [Populus trichocarpa] gi|222847007|gb|EEE84554.1| predicted protein [Populus trichocarpa]
lychee_15589		1094	1313	310	32.34	9.02	-1.84	Down	1.14213e-112	2.966e-111		1094	111	46	34.95	9.6	-1.86	Down	3.42888e-15	9.48409e-14	gi|147767775|emb|CAN71518.1| hypothetical protein VITISV_042313 [Vitis vinifera]	KOG0698	T	Signal transduction mechanisms	GO:0006470(protein dephosphorylation)		GO:0046872(metal ion binding),GO:0004722(protein serine/threonine phosphatase activity)
lychee_10554		1521	1383	440	24.3	9.14	-1.41	Down	1.47927e-81	2.9383e-80		1521	116	44	25.81	6.6	-1.97	Down	3.7475e-17	1.16576e-15	gi|225451844|ref|XP_002281918.1| PREDICTED: probable phosphatidylinositol 4-kinase type 2-beta At1g26270 [Vitis vinifera]	KOG2381	T	Signal transduction mechanisms	GO:0046854(phosphatidylinositol phosphorylation)		GO:0004430(1-phosphatidylinositol 4-kinase activity)
lychee_20483		1319	4224	667	85.86	16.02	-2.42	Down	0	0		1319	377	96	97.41	16.41	-2.57	Down	4.71638e-71	6.40183e-69	gi|255539893|ref|XP_002511011.1| DNA binding protein, putative [Ricinus communis] gi|223550126|gb|EEF51613.1| DNA binding protein, putative [Ricinus communis]
lychee_27514		1103	6712	2191	163.93	63.26	-1.37	Down	0	0		1103	708	381	221.31	78.84	-1.49	Down	3.846e-64	4.7679e-62	gi|255574756|ref|XP_002528286.1| Chaperone protein dnaJ 11, chloroplast precursor, putative [Ricinus communis] gi|223532323|gb|EEF34124.1| Chaperone protein dnaJ 11, chloroplast precursor, putative [Ricinus communis]	KOG0712	O	Posttranslational modification, protein turnover, chaperones	GO:0006457(protein folding)		GO:0051082(unfolded protein binding),GO:0031072(heat shock protein binding)
lychee_446		2049	20124	4660	261.04	71.44	-1.87	Down	0	0		2049	1833	669	299.48	72.1	-2.05	Down	2.60932e-255	1.71916e-252	gi|315419013|gb|ADU15553.1| GLU [Gossypium hirsutum]				GO:0005975(carbohydrate metabolic process)		GO:0042973(glucan endo-1,3-beta-D-glucosidase activity),GO:0043169(cation binding)
lychee_45718		477	866	175	50.92	12.15	-2.07	Down	6.53898e-87	1.36891e-85		477	62	21	48.58	11.09	-2.13	Down	9.44874e-11	1.92648e-09
lychee_39499		6823	10964	4405	42.25	20.06	-1.07	Down	0	0		6823	1053	739	50.48	23.27	-1.12	Down	4.6773e-60	5.37779e-58	gi|255579971|ref|XP_002530820.1| hect ubiquitin-protein ligase, putative [Ricinus communis] gi|223529612|gb|EEF31560.1| hect ubiquitin-protein ligase, putative [Ricinus communis]	KOG0168	O	Posttranslational modification, protein turnover, chaperones	GO:0016567(protein ubiquitination)	GO:0005622(intracellular)	GO:0004842(ubiquitin-protein ligase activity)	04120 (Ubiquitin mediated proteolysis)
lychee_23424		560	1268	297	62.83	17.43	-1.85	Down	8.9162e-110	2.26529e-108		560	110	36	71.9	15.78	-2.19	Down	1.92423e-18	6.36395e-17
lychee_8896		4067	7020	2313	45.52	17.73	-1.36	Down	0	0		4067	524	318	42.46	16.97	-1.32	Down	5.58086e-40	4.12674e-38	gi|224055851|ref|XP_002298685.1| predicted protein [Populus trichocarpa] gi|222845943|gb|EEE83490.1| predicted protein [Populus trichocarpa]	KOG1247	J	Translation, ribosomal structure and biogenesis	GO:0006431(methionyl-tRNA aminoacylation)	GO:0005737(cytoplasm)	GO:0004825(methionine-tRNA ligase activity),GO:0005524(ATP binding),GO:0000049(tRNA binding)	00450 (Selenocompound metabolism), 00970 (Aminoacyl-tRNA biosynthesis)
lychee_35815		1025	2118	497	55.82	15.47	-1.85	Down	9.3658e-182	3.70575e-180		1025	204	104	68.85	23.29	-1.56	Down	4.22554e-21	1.59445e-19	gi|359477222|ref|XP_002277268.2| PREDICTED: seed maturation protein PM36 [Vitis vinifera]
lychee_30060		2970	6190	2117	55.13	22.29	-1.31	Down	5.51022e-319	3.77022e-317		2970	510	341	56.98	25.05	-1.19	Down	6.46718e-33	3.86174e-31	gi|224061527|ref|XP_002300524.1| NAC domain protein, IPR003441 [Populus trichocarpa] gi|222847782|gb|EEE85329.1| NAC domain protein, IPR003441 [Populus trichocarpa]
lychee_45634		748	930	67	33.97	2.89	-3.56	Down	2.50058e-165	9.06797e-164		748	87	7	41.26	2.21	-4.22	Down	2.69852e-27	1.30665e-25	gi|225455475|ref|XP_002280043.1| PREDICTED: ethylene-responsive transcription factor ERF025-like [Vitis vinifera]
lychee_21298		1104	1908	700	46.58	20.19	-1.21	Down	3.96254e-88	8.40649e-87		1104	153	106	47.71	21.92	-1.12	Down	2.65192e-10	5.21124e-09	gi|334184038|ref|NP_001185445.1| translocation protein SEC63 [Arabidopsis thaliana] gi|332198211|gb|AEE36332.1| translocation protein SEC63 [Arabidopsis thaliana]	KOG0721	O	Posttranslational modification, protein turnover, chaperones	GO:0006457(protein folding),GO:0030968(endoplasmic reticulum unfolded protein response)	GO:0005829(cytosol),GO:0030176(integral to endoplasmic reticulum membrane),GO:0005739(mitochondrion),GO:0009507(chloroplast),GO:0005794(Golgi apparatus),GO:0005886(plasma membrane)	GO:0031072(heat shock protein binding),GO:0051082(unfolded protein binding)	03060 (Protein export), 04141 (Protein processing in endoplasmic reticulum)
lychee_35465		1764	3981	833	60.14	14.88	-2.01	Down	0	0		1764	351	108	66.97	13.63	-2.3	Down	4.51532e-58	4.94896e-56	gi|359487861|ref|XP_002273273.2| PREDICTED: probable nucleolar protein 5-2-like [Vitis vinifera]	KOG2572	AJ	RNA processing and modification; Translation, ribosomal structure and biogenesis	GO:0001510(RNA methylation),GO:0006164(purine nucleotide biosynthetic process),GO:0009220(pyrimidine ribonucleotide biosynthetic process)	GO:0005730(nucleolus),GO:0016020(membrane)	GO:0003677(DNA binding)	03008 (Ribosome biogenesis in eukaryotes)
lychee_41330		2001	2858	928	37.98	14.59	-1.38	Down	2.21484e-161	7.84736e-160		2001	262	131	43.95	14.57	-1.59	Down	2.65302e-27	1.28568e-25	gi|225459832|ref|XP_002285920.1| PREDICTED: 4-coumarate--CoA ligase-like 5 [Vitis vinifera]	KOG1176	I	Lipid transport and metabolism	GO:0008152(metabolic process)		GO:0016874(ligase activity)	00592 (alpha-Linolenic acid metabolism)
lychee_40539		910	4293	547	127.9	19.26	-2.73	Down	0	0		910	455	104	174.47	26.5	-2.72	Down	3.2214e-91	5.72413e-89	gi|148888546|gb|ABR15777.1| glutathione S-transferase [Litchi chinensis]	KOG0867	O	Posttranslational modification, protein turnover, chaperones			GO:0004364(glutathione transferase activity)	00480 (Glutathione metabolism), 00980 (Metabolism of xenobiotics by cytochrome P450), 00982 (Drug metabolism - cytochrome P450)
lychee_45485		499	931	336	52.11	22.23	-1.23	Down	3.26116e-45	4.26943e-44		499	88	51	65.5	25.54	-1.36	Down	1.7645e-08	2.96381e-07
lychee_31290		825	2086	803	68.8	31.3	-1.14	Down	1.05182e-87	2.22018e-86		825	203	136	86.95	38.86	-1.16	Down	5.22148e-14	1.34053e-12	gi|15241768|ref|NP_201036.1| 40S ribosomal protein S20-1 [Arabidopsis thaliana] gi|22331606|ref|NP_190089.2| 40S ribosomal protein S20-1 [Arabidopsis thaliana] gi|145334871|ref|NP_001078781.1| 40S ribosomal protein S20-1 [Arabidopsis thaliana] gi|21542443|sp|P49200.2|RS201_ARATH RecName: Full=40S ribosomal protein S20-1 gi|11762182|gb|AAG40369.1|AF325017_1 AT5g62300 [Arabidopsis thaliana] gi|1387…	KOG0900	J	Translation, ribosomal structure and biogenesis	GO:0006412(translation)	GO:0005794(Golgi apparatus),GO:0005618(cell wall),GO:0022627(cytosolic small ribosomal subunit),GO:0009507(chloroplast)	GO:0003735(structural constituent of ribosome),GO:0003723(RNA binding)	03010 (Ribosome)
lychee_8280		2106	13238	4551	167	67.86	-1.3	Down	0	0		2106	1188	697	188.66	73.05	-1.37	Down	2.37422e-93	4.37797e-91	gi|255560918|ref|XP_002521472.1| conserved hypothetical protein [Ricinus communis] gi|223539371|gb|EEF40962.1| conserved hypothetical protein [Ricinus communis]
lychee_39989		1757	2905	693	44.07	12.43	-1.83	Down	2.9119e-244	1.55225e-242		1757	193	103	37.09	13.02	-1.51	Down	6.64138e-19	2.24072e-17	gi|358249324|ref|NP_001239777.1| omega-3 fatty acid desaturase, chloroplastic-like [Glycine max] gi|255634917|gb|ACU17817.1| unknown [Glycine max] gi|332183197|gb|AEE25912.1| chloroplast fatty acid desaturase 8 [Glycine max]				GO:0055114(oxidation-reduction process),GO:0006629(lipid metabolic process)		GO:0016720(delta12-fatty acid dehydrogenase activity),GO:0016717(oxidoreductase activity, acting on paired donors, with oxidation of a pair of donors resulting in the reduction of molecular oxygen to two molecules of water)
lychee_25437		1226	3479	566	76.22	14.68	-2.38	Down	0	0		1226	274	89	76.58	16.45	-2.22	Down	7.87476e-44	6.44916e-42	gi|334182444|ref|NP_001031021.2| serine/threonine-protein kinase SRK2A [Arabidopsis thaliana] gi|332190546|gb|AEE28667.1| serine/threonine-protein kinase SRK2A [Arabidopsis thaliana]	KOG0583	T	Signal transduction mechanisms	GO:0016310(phosphorylation),GO:0009651(response to salt stress)	GO:0005634(nucleus)	GO:0004672(protein kinase activity),GO:0000166(nucleotide binding)
lychee_17323		2193	3118	1195	37.76	17.1	-1.14	Down	2.63738e-131	7.79097e-130		2193	292	179	44.46	17.97	-1.31	Down	1.1894e-22	4.777e-21	gi|147818878|emb|CAN73778.1| hypothetical protein VITISV_042179 [Vitis vinifera]				GO:0010286(heat acclimation)	GO:0005634(nucleus)
lychee_10539		1347	2670	1105	53.12	25.98	-1.03	Down	7.54054e-96	1.70128e-94		1347	188	132	47.52	22.12	-1.1	Down	4.99268e-12	1.1157e-10	gi|325461582|gb|ADZ14893.1| beta-carotene hydroxylase [Carica papaya]							00906 (Carotenoid biosynthesis)
lychee_29809		1633	2560	870	41.84	16.8	-1.32	Down	1.62305e-134	4.91592e-133		1633	263	150	54.35	20.47	-1.41	Down	6.00164e-23	2.44732e-21	gi|255540887|ref|XP_002511508.1| H(\+)-transporting atpase plant/fungi|223550623|gb|EEF52110.1| H(\+)-transporting atpase plant/fun	KOG0205	P	Inorganic ion transport and metabolism	GO:0006812(cation transport),GO:0008152(metabolic process)	GO:0016021(integral to membrane)	GO:0046872(metal ion binding),GO:0005524(ATP binding),GO:0008553(hydrogen-exporting ATPase activity, phosphorylative mechanism)	00190 (Oxidative phosphorylation)
lychee_7090		3048	35380	13993	306.94	143.46	-1.1	Down	0	0		3048	3386	2529	367.76	180.83	-1.02	Down	1.03679e-164	3.94774e-162	gi|359474127|ref|XP_003631405.1| PREDICTED: heat shock protein 83-like isoform 2 [Vitis vinifera]	KOG0019	O	Posttranslational modification, protein turnover, chaperones	GO:0009414(response to water deprivation),GO:0006457(protein folding),GO:0009651(response to salt stress),GO:0042742(defense response to bacterium),GO:0010286(heat acclimation),GO:0009908(flower development),GO:0050821(protein stabilization),GO:0071277(cellular response to calcium ion),GO:0048366(leaf development),GO:0046685(response to arsenic-containing substance)	GO:0005829(cytosol),GO:0005618(cell wall),GO:0005739(mitochondrion),GO:0005730(nucleolus),GO:0005886(plasma membrane),GO:0048046(apoplast)	GO:0005524(ATP binding),GO:0051082(unfolded protein binding)	04141 (Protein processing in endoplasmic reticulum), 04612 (Antigen processing and presentation), 04621 (NOD-like receptor signaling pathway), 04626 (Plant-pathogen interaction), 04914 (Progesterone-mediated oocyte maturation), 05200 (Pathways in cancer), 05215 (Prostate cancer)
lychee_49461		763	1087	116	38.9	4.9	-2.99	Down	9.58614e-165	3.46769e-163		763	82	11	38.06	3.4	-3.48	Down	2.39e-22	9.48848e-21	gi|224086699|ref|XP_002307937.1| predicted protein [Populus trichocarpa] gi|222853913|gb|EEE91460.1| predicted protein [Populus trichocarpa]	KOG2551	E	Amino acid transport and metabolism
lychee_2574		2042	18766	7680	244.27	118.15	-1.05	Down	0	0		2042	1615	1124	264.69	121.49	-1.12	Down	1.10786e-92	2.01748e-90	gi|224068506|ref|XP_002326134.1| predicted protein [Populus trichocarpa] gi|222833327|gb|EEE71804.1| predicted protein [Populus trichocarpa]							04075 (Plant hormone signal transduction), 04626 (Plant-pathogen interaction)
lychee_35867		2801	6935	1531	65.54	17.1	-1.94	Down	0	0		2801	639	288	75.67	22.45	-1.75	Down	9.7516e-73	1.35501e-70	gi|297744165|emb|CBI37135.3| unnamed protein product [Vitis vinifera]	KOG2447	O	Posttranslational modification, protein turnover, chaperones		GO:0005789(endoplasmic reticulum membrane)	GO:0016757(transferase activity, transferring glycosyl groups)	00510 (N-Glycan biosynthesis), 00513 (Various types of N-glycan biosynthesis), 04141 (Protein processing in endoplasmic reticulum)
lychee_13585		7793	7231	2807	24.38	11.19	-1.12	Down	3.89354e-294	2.45758e-292		7793	732	462	30.73	12.72	-1.27	Down	1.32401e-51	1.27066e-49	gi|357483939|ref|XP_003612256.1| DNA-directed RNA polymerase [Medicago truncatula] gi|355513591|gb|AES95214.1| DNA-directed RNA polymerase [Medicago truncatula]	KOG0260	K	Transcription	GO:0006366(transcription from RNA polymerase II promoter)	GO:0005665(DNA-directed RNA polymerase II, core complex)	GO:0003899(DNA-directed RNA polymerase activity),GO:0003677(DNA binding)	00230 (Purine metabolism), 00240 (Pyrimidine metabolism), 03020 (RNA polymerase), 05016 (Huntington's disease), 05168 (Herpes simplex infection)
lychee_1346		2293	12384	3557	143.31	48.66	-1.56	Down	0	0		2293	1124	564	163.57	54.1	-1.6	Down	7.81428e-111	1.7899e-108	gi|147819568|emb|CAN74279.1| hypothetical protein VITISV_040146 [Vitis vinifera]	KOG1278	U	Intracellular trafficking, secretion, and vesicular transport	GO:0006499(N-terminal protein myristoylation)	GO:0005768(endosome),GO:0005794(Golgi apparatus),GO:0009506(plasmodesma),GO:0005886(plasma membrane),GO:0016021(integral to membrane),GO:0005802(trans-Golgi network),GO:0005739(mitochondrion)
lychee_24026		2532	9422	2089	98.61	25.85	-1.93	Down	0	0		2532	504	193	66.3	16.72	-1.99	Down	1.83719e-68	2.38339e-66	gi|255554727|ref|XP_002518401.1| conserved hypothetical protein [Ricinus communis] gi|223542246|gb|EEF43788.1| conserved hypothetical protein [Ricinus communis]
lychee_1343		2385	1917	283	21.32	3.72	-2.52	Down	2.69678e-241	1.41065e-239		2385	156	46	21.79	4.23	-2.36	Down	1.44713e-27	7.101e-26	gi|224071399|ref|XP_002303441.1| predicted protein [Populus trichocarpa] gi|222840873|gb|EEE78420.1| predicted protein [Populus trichocarpa]				GO:0030244(cellulose biosynthetic process)	GO:0016021(integral to membrane)	GO:0016760(cellulose synthase (UDP-forming) activity)
lychee_44096		4175	6230	2225	39.35	16.61	-1.24	Down	1.12204e-297	7.14375e-296		4175	564	361	44.48	18.72	-1.25	Down	3.38034e-39	2.43809e-37	gi|225424148|ref|XP_002283981.1| PREDICTED: ALG-2 interacting protein X [Vitis vinifera]	KOG2220	R	General function prediction only		GO:0009506(plasmodesma),GO:0005829(cytosol)		04144 (Endocytosis)
lychee_23045		6339	8663	2110	35.95	10.35	-1.8	Down	0	0		6339	734	302	37.92	10.25	-1.89	Down	5.33962e-92	9.63399e-90	gi|147788261|emb|CAN65296.1| hypothetical protein VITISV_042325 [Vitis vinifera]	KOG0230	T	Signal transduction mechanisms
lychee_37464		3083	147840	40417	1267.85	409.62	-1.63	Down	0	0		3083	6505	3252	698.33	229.78	-1.6	Down	0	0	gi|284813465|gb|ADB97327.1| laccase [Litchi chinensis]	KOG0032	T	Signal transduction mechanisms
lychee_1023		1570	2002	631	34.06	12.7	-1.42	Down	6.81214e-119	1.8476e-117		1570	182	85	39.18	12.09	-1.7	Down	4.48184e-21	1.68899e-19	gi|224144790|ref|XP_002325416.1| predicted protein [Populus trichocarpa] gi|222862291|gb|EEE99797.1| predicted protein [Populus trichocarpa]	KOG1164	T	Signal transduction mechanisms
lychee_46201		1066	19962	3546	504.98	106.01	-2.25	Down	0	0		1066	1599	585	517.83	125.71	-2.04	Down	1.7361e-222	9.69539e-220	gi|255541538|ref|XP_002511833.1| Remorin, putative [Ricinus communis] gi|223549013|gb|EEF50502.1| Remorin, putative [Ricinus communis]
lychee_24381		988	1505	390	41.18	12.61	-1.71	Down	2.8573e-116	7.60192e-115		988	115	57	40.37	13.28	-1.6	Down	5.57254e-13	1.337e-11	gi|357447871|ref|XP_003594211.1| Fumarylacetoacetase [Medicago truncatula] gi|87241152|gb|ABD33010.1| Fumarylacetoacetase [Medicago truncatula] gi|355483259|gb|AES64462.1| Fumarylacetoacetase [Medicago truncatula]	KOG2843	G	Carbohydrate transport and metabolism	GO:0009072(aromatic amino acid family metabolic process)		GO:0004334(fumarylacetoacetase activity)	00350 (Tyrosine metabolism), 00643 (Styrene degradation)
lychee_53821		3521	12922	3217	96.91	28.51	-1.77	Down	0	0		3521	1165	539	109.21	33.3	-1.71	Down	4.51648e-127	1.27326e-124	gi|51574151|gb|AAU07999.1| phosphoenolpyruvate carboxylase 4 [Lupinus albus]							00620 (Pyruvate metabolism), 00680 (Methane metabolism), 00710 (Carbon fixation in photosynthetic organisms), 00720 (Carbon fixation pathways in prokaryotes)
lychee_964		3334	3088	1163	24.48	10.9	-1.17	Down	1.34873e-134	4.0893e-133		3334	256	170	25.41	11.14	-1.19	Down	1.53678e-17	4.87629e-16	gi|255570677|ref|XP_002526293.1| GABA-specific permease, putative [Ricinus communis] gi|223534374|gb|EEF36082.1| GABA-specific permease, putative [Ricinus communis]	KOG1289	E	Amino acid transport and metabolism	GO:0003333(amino acid transmembrane transport),GO:0015812(gamma-aminobutyric acid transport)	GO:0016021(integral to membrane),GO:0005739(mitochondrion)	GO:0015185(gamma-aminobutyric acid transmembrane transporter activity),GO:0015189(L-lysine transmembrane transporter activity),GO:0015181(arginine transmembrane transporter activity),GO:0015180(L-alanine transmembrane transporter activity),GO:0005313(L-glutamate transmembrane transporter activity)
lychee_10122		3146	44986	10342	377.99	102.7	-1.88	Down	0	0		3146	4471	1720	470.25	119.03	-1.98	Down	0	0	gi|196886176|gb|ACG80607.1| phospholipase D alpha [Prunus persica]	KOG1329	I	Lipid transport and metabolism	GO:0006094(gluconeogenesis),GO:0046470(phosphatidylcholine metabolic process),GO:0010119(regulation of stomatal movement),GO:0006833(water transport),GO:0009651(response to salt stress),GO:0048767(root hair elongation),GO:0006972(hyperosmotic response),GO:0007030(Golgi organization),GO:0006631(fatty acid metabolic process),GO:0006096(glycolysis),GO:0009845(seed germination),GO:0046686(response to…	GO:0009507(chloroplast),GO:0005829(cytosol),GO:0009506(plasmodesma),GO:0030136(clathrin-coated vesicle),GO:0005886(plasma membrane),GO:0005634(nucleus),GO:0005739(mitochondrion)	GO:0005546(phosphatidylinositol-4,5-bisphosphate binding),GO:0005515(protein binding),GO:0004630(phospholipase D activity),GO:0005509(calcium ion binding)	00564 (Glycerophospholipid metabolism), 00565 (Ether lipid metabolism), 04144 (Endocytosis), 04666 (Fc gamma R-mediated phagocytosis), 04724 (Glutamatergic synapse), 04912 (GnRH signaling pathway)
lychee_38583		910	10997	4452	327.6	156.74	-1.06	Down	0	0		910	832	527	319.18	134.5	-1.25	Down	4.83144e-58	5.28556e-56	gi|224064400|ref|XP_002301457.1| predicted protein [Populus trichocarpa] gi|222843183|gb|EEE80730.1| predicted protein [Populus trichocarpa]	KOG1543	O	Posttranslational modification, protein turnover, chaperones	GO:0050790(regulation of catalytic activity),GO:0006508(proteolysis)	GO:0005773(vacuole),GO:0005576(extracellular region),GO:0005829(cytosol)	GO:0004197(cysteine-type endopeptidase activity)	04142 (Lysosome), 04612 (Antigen processing and presentation)
lychee_53829		1301	10376	4342	213.9	105.78	-1.02	Down	0	0		1301	1126	828	295.18	143.81	-1.04	Down	4.88442e-58	5.33357e-56	gi|147843953|emb|CAN83711.1| hypothetical protein VITISV_023673 [Vitis vinifera]
lychee_27582		1385	1307	412	25.28	9.43	-1.42	Down	3.03532e-78	5.849e-77		1385	102	65	25.1	10.59	-1.24	Down	2.21392e-08	3.69646e-07	gi|296090345|emb|CBI40164.3| unnamed protein product [Vitis vinifera]
lychee_844		905	2036	729	61	25.81	-1.24	Down	3.68716e-98	8.46877e-97		905	210	130	81	33.33	-1.28	Down	1.78062e-16	5.32987e-15	gi|225454353|ref|XP_002278353.1| PREDICTED: E3 ubiquitin-protein ligase RHA1B [Vitis vinifera]	KOG0800	O	Posttranslational modification, protein turnover, chaperones	GO:0070838(divalent metal ion transport),GO:0010200(response to chitin),GO:0030003(cellular cation homeostasis),GO:0009741(response to brassinosteroid stimulus)	GO:0005634(nucleus)	GO:0008270(zinc ion binding)
lychee_53632		1820	1954	634	28.6	10.96	-1.38	Down	4.52918e-111	1.16483e-109		1820	195	98	36	11.99	-1.59	Down	1.33265e-20	4.89931e-19	gi|147835769|emb|CAN75198.1| hypothetical protein VITISV_002739 [Vitis vinifera]	KOG2281	O	Posttranslational modification, protein turnover, chaperones	GO:0006508(proteolysis)	GO:0005829(cytosol),GO:0005886(plasma membrane)	GO:0008236(serine-type peptidase activity)	04974 (Protein digestion and absorption)
lychee_28554		496	5783	2309	325.82	153.75	-1.08	Down	3.39114e-222	1.64067e-220		496	221	146	165.87	73.8	-1.17	Down	1.71851e-15	4.86576e-14	gi|21593927|gb|AAM65892.1| unknown [Arabidopsis thaliana]
[truncated: 1,899 more rows]

## Sheet: 0h VS 24h
#Gene	length	reads_a	reads_b	rpkm_a	rpkm_b	log2ratio	Trend	Pvalue	FDR	RNA-Seq2	length	reads_a	reads_b	rpkm_a	rpkm_b	log2ratio	Trend	Pvalue	FDR	NR	COG ID	COG flag	COG description	GO(BP)	GO(CC)	GO(MF)	KEGG
[truncated: 3,243 more rows]

## Sheet: Total
#Gene	log2(4d/0d)		log2(24h/0h)				NR	COG ID	COG flag	COG description	GO(BP)	GO(CC)	GO(MF)	KEGG
[truncated: 3,246 more rows]

[truncated: 6 more sheets: energy production, carbohydrate metabolic process, oxidation-reduction process, Secondary metabolism, Signal transduction, Lipid transport and metabolism]
